# Supplementary material for: Transcriptomic portrait of human Mesenchymal Stromal/Stem cells isolated from bone marrow and placenta
Source: BMC Genomics. 2014 Oct 19;15(1):910. doi: 10.1186/1471-2164-15-910 (PMC4287589; doi:10.1186/1471-2164-15-910)
Supplement: Supplementary file 1 — Additional file 1: Table S4.: File including two worksheets listing the TFBSs enriched (A) in the 5,271 genes of the MSC expressed signature and (B) in 135 genes of the MSC-TFs signature. Specific parameters (i.e. Z-score, FDR p-value) related to each run of the TF set analysis are detailed in the tables. (XLS 26 KB) [file 12864_2014_6787_MOESM1_ESM.xls]

## Sheet: Tab4A. TFBS enriched in 5271g
	Search for TFBSs enriched in the 5,271 MSC gene signature corresponding to the 135 MSC-TFs		Method:	OPOSSUM JasparCore Mammals –5000/5000	TRANSFIND JasparCore ortChimp –800/200	TRANSFIND TransFac ortChimp –800/200
				Z-score > 5	FDR p-value < 0.05	FDR p-value < 0.05
	Transcription Factors	TFBS (MATRIX_ID)	significance		(if positive = 1)
	ARNT	Arnt:MA0004.1	0.001506		1
	ARNT	V$ARNT_01	< 0.000001			1
	ARNT	V$ARNT_02	< 0.000001			1
	ARNT:AHR	V$AHRARNT_02	0.00327			1
	ARNT:AHR	Arnt:MA0006.1	21.06	1
	ATF4(CREB2)	V$ATF4_Q2	< 0.000001			1
	ATF4(CREB2), CREB3	V$CREB_Q2	< 0.000001			1
	ATF4(CREB2), CREB3	V$CREB_Q3	< 0.000001			1
	ATF4(CREB2), CREB3	V$CREB_Q4	< 0.000001			1
	ATF4(CREB2), CREB3	V$CREBATF_Q6	< 0.000001			1
	EGR1	Egr1:MA0162.1	5.4e-05		1
	EGR1	V$EGR1_01	0.000112			1
	ELK1	ELK1:MA0028.1	33.13	1
	ELK1	ELK1:MA0028.1	< 0.000001		1
	ELK1	V$ELK1_01	< 0.000001			1
	ELK1	V$ELK1_02	< 0.000001			1
	ELK1	V$ELK1_03	< 0.000001			1
	ELK1	V$ELK1_04	< 0.000001			1
	ETS1	MA0098.1	< 0.000001		1
	ETS1	V$CETS168_Q6	< 0.000001			1
	ETS1	V$CETS1P54_01	< 0.000001			1
	ETS1	V$CETS1P54_02	< 0.000001			1
	ETS1	V$CETS1P54_03	< 0.000001			1
	HES1	V$HES1_Q2	1e-06			1
	KLF4	Klf4:MA0039.2	3.7e-05		1
	MAX	MAX:MA0058.1	7.167	1
	MAX	MAX:MA0058.1	< 0.000001		1
	MAX	V$MAX_01	3.5e-05			1
	MAX:MYC	V$MYCMAX_01	0.002425			1
	MAX:MYC	V$MYCMAX_03	< 0.000001			1
	MAX:MYC	V$MYCMAX_B	< 0.000001			1
	MYC	MA0059.1	14.84	1
	NFYA, NFYB, NFYC	V$NFY_01	< 0.000001			1
	NFYA, NFYB, NFYC	V$NFY_Q6	0.000236			1
	NFYA, NFYB, NFYC	V$NFY_Q6_01	< 0.000001			1
	NFYA	MA0060.1	9.564	1
	NFYA	MA0060.1	3e-06		1
	NFYB	MA0105.1	10.99	1
	SP1	MA0079.2	36.5	1
	SP1	MA0079.2	0.000836		1
	SP1	V$SP1_01	< 0.000001			1
	SP1	V$SP1_02	2e-06			1
	SP1	V$SP1_Q2_01	1.5e-05			1
	SP1	V$SP1_Q4_01	< 0.000001			1
	SP1	V$SP1_Q6	< 0.000001			1
	SP1	V$SP1_Q6_01	< 0.000001			1
	USF1	MA0093.1	6.193	1
	USF1	MA0093.1	< 0.000001		1	1
	USF1, USF2	V$USF_01	< 0.000001			1
	USF1, USF2	V$USF_02	< 0.000001			1
	USF1, USF2	V$USF_C	0.000479			1
	USF1, USF2	V$USF_Q6	< 0.000001			1
	USF1, USF2	V$USF_Q6_01	< 0.000001			1
	VDR	MA0074.1	5.959	1

## Sheet: Tab4B. TFBS enriched in 135g
	TFs (Meta-Regulators) expressed & enriched	TFBS (MATRIX_ID)	RSAT (FDR p-value < 0.05)	RSAT (Random RRS)	OPOSSUM (Z-score > 5)	TRANSFIND (FDR p-value < 0.05)	Positives (>threshold)
	ARNT	MA0004.1	1	0	1	NA	2
	ARNT	MA0006.1	1	0	1	NA	2
	ARNT	V$ARNT_01	1	0	NA	1	2
	ATF4(CREB2)	V$ATF4_Q2	1	0	NA	1	2
	ATF4(CREB2), CREB3	V$CREB_Q4	1	0	NA	1	2
	ATF4(CREB2), CREB3	V$CREBATF_Q6	1	0	NA	1	2
	HES1	V$HES1_Q2	1	0	NA	1	2
	KLF4	MA0039.2	1	0	1	NA	2
	MYC	V$MYC_Q2	1	0	NA	1	2
	MYC, MAX	V$MYCMAX_03	1	0	NA	1	2
	NFYA	MA0060.1	1	0	1	NA	2
	USF1, USF2	V$USF_01	1	0	NA	1	2
	USF1, USF2	V$USF_02	1	0	NA	1	2
	USF1, USF2	V$USF_C	1	0	NA	1	2
	VDR	V$VDR_Q3	1	0	NA	1	2
