# Supplementary material for: Transcriptomic portrait of human Mesenchymal Stromal/Stem cells isolated from bone marrow and placenta
Source: BMC Genomics. 2014 Oct 19;15(1):910. doi: 10.1186/1471-2164-15-910 (PMC4287589; doi:10.1186/1471-2164-15-910)
Supplement: Supplementary file 2 — Additional file 2: Figure S1: Microscope photos of MSCs differentiation assays to osteoblasts, adipoblasts and chondroblasts. Multipotent in vitro differentiation assays performed with samples of BM-MSCs (blue labels) and PL-MSCs (red labels). Left-handed photos show MSCs passed through differentiation induction (i.e. positive assays). Negative controls are shown in the right hand photos. (A) Osteogenic differentiation detected by alkaline phosphatase (AP) activity. Arrows indicates pools of high of AP activity inside the cells. (B) Adipogenic differentiation detected by fat staining with Oil-Red-O. Arrows point out fat vacuoles stained in red inside the cell cytoplasms. (C) Chondrogenic differentiation detected by tissue three-dimensional growth. Images show the section of cartilage spheroids stained with Hematoxilin-Eosin. Arrows denote areas of matrix composition produced by cells embedded into it. (ZIP 1 MB) [file 12864_2014_6787_MOESM2_ESM.zip]

Archive with 2 entries (2 files):
- 3434733931296990_MOESM7_ESM.png
- 3434733931296990_MOESM8_ESM.png
