# Supplementary material for: Transcriptomic portrait of human Mesenchymal Stromal/Stem cells isolated from bone marrow and placenta
Source: BMC Genomics. 2014 Oct 19;15(1):910. doi: 10.1186/1471-2164-15-910 (PMC4287589; doi:10.1186/1471-2164-15-910)
Supplement: Supplementary file 4 — Additional file 4: Table S1: List of 8,534 genes expressed in MSCs over the cut-off log2 (FPKMsums) ≥ 2. (XLS 2 MB) [file 12864_2014_6787_MOESM4_ESM.xls]

## Sheet: MSC 8534 expressed genes
Gene_Symbols	PL-MSCs log2(FPKMsums)	BM-MSCs log2(FPKMsums)	MSCs log2(FPKMsums) average	MSCs log2(FPKMsums) st_deviation
AC112777.1	12.537	13.0207	12.7789	0.34203
MT-CO2	11.7615	12.4537	12.1076	0.489446
TAGLN	12.3351	11.5621	11.9486	0.546563
FTH1	10.7178	11.951	11.3344	0.871987
MYL6,MYL6B,RP11-603J24.18	11.4848	10.8808	11.1828	0.427115
RP11-290D2.4,TPT1	10.9712	11.3589	11.165	0.274137
TMSB4X	11.7217	10.542	11.1319	0.834164
TIMP1	9.95011	12.2395	11.0948	1.61881
TMSB10	11.3255	10.7388	11.0321	0.4149
SPARC	10.3743	11.3723	10.8733	0.705684
LGALS1	11.2446	10.4856	10.8651	0.536644
MT-ND3	10.2202	11.455	10.8376	0.873085
AC116340.1	10.8126	10.8623	10.8375	0.0351553
VIM	10.4963	10.9172	10.7067	0.297627
FTL	10.125	11.1261	10.6256	0.707897
MT-ND6	9.95412	11.2666	10.6104	0.928056
MT-CYB	9.90513	11.3057	10.6054	0.990339
J01415.4	10.0913	10.9174	10.5044	0.58417
RPS24	10.504	10.498	10.501	0.00423792
CD63	10.3599	10.6368	10.4983	0.195837
GAPDH	10.1304	10.7169	10.4237	0.414689
ACTG1	10.6379	10.0512	10.3446	0.414806
B2M	10.5366	10.0911	10.3138	0.314999
RPL23	10.3602	10.2619	10.3111	0.0694941
AC073321.5,RPL37A	10.2805	10.2624	10.2714	0.0127602
GNB2L1,SNORD96A	10.1837	10.2084	10.1961	0.0174445
RPS3,SNORD15A	10.211	10.1664	10.1887	0.0315444
ACTA2	10.4415	9.85541	10.1484	0.414393
RPS18	9.96478	10.0113	9.98804	0.0328937
S100A6	9.59971	10.3204	9.96007	0.509633
RPL10,SNORA70	9.9711	9.92159	9.94634	0.0350099
RPL14	9.94699	9.94322	9.94511	0.00266685
MT-ND1	9.36186	10.5163	9.93906	0.816285
RPL34	10.0116	9.86098	9.93628	0.106485
RPS8,SNORD38A,SNORD38B	9.99858	9.75061	9.87459	0.175336
EEF1A1	9.81126	9.85982	9.83554	0.034337
RPLP0	9.80019	9.8025	9.80135	0.00163492
RP11-649E7.1,RPS29	9.66255	9.92669	9.79462	0.186775
RPS11	9.72372	9.84982	9.78677	0.0891654
RPS20,SNORD54	9.88122	9.68597	9.7836	0.138061
IFITM3	9.46385	10.0471	9.75549	0.41245
RPL8	9.77608	9.61531	9.69569	0.113686
RPL27	9.80694	9.52166	9.6643	0.201722
RPS6	9.59798	9.58997	9.59397	0.0056669
RPL11	9.55934	9.62234	9.59084	0.0445506
RPL32,SNORA7A	9.5751	9.55733	9.56622	0.0125605
RPS27A	9.52976	9.57194	9.55085	0.0298271
MYL9	9.35654	9.73407	9.54531	0.266956
MT-ND2	8.87596	10.1592	9.51758	0.907389
RPL30	9.42922	9.54803	9.48863	0.0840138
CTGF	9.34844	9.5308	9.43962	0.128943
TGFBI	8.83378	10.0186	9.4262	0.837807
GNAS	9.34691	9.50201	9.42446	0.109669
KIF23,RPLP1	9.38885	9.43498	9.41192	0.0326174
CFL1	9.54268	9.25905	9.40087	0.200556
HSPA8,SNORD14C,SNORD14D	9.40127	9.39837	9.39982	0.00204933
NACA,PRIM1	9.21785	9.53035	9.3741	0.220967
RPL27A,SNORA3	9.28894	9.44139	9.36517	0.107795
RPS12	9.12544	9.55171	9.33858	0.30142
TPM2	9.54994	9.12504	9.33749	0.300448
AP003035.1	9.28967	9.38452	9.33709	0.0670736
RPS14	9.38759	9.24071	9.31415	0.10386
RPL3,SNORD83B	9.29537	9.317	9.30619	0.0152926
MT-ND5	8.91098	9.69194	9.30146	0.552218
RPL37	9.2497	9.34103	9.29537	0.0645853
RPL13,SNORD68	9.38605	9.16856	9.27731	0.153791
IGFBP7,RP11-738E22.2	8.6248	9.87596	9.25038	0.884701
RPL35A	9.13659	9.32633	9.23146	0.134161
ANXA5	9.02053	9.40788	9.2142	0.273896
RPL4	9.22447	9.19714	9.21081	0.0193246
RPL19	9.07257	9.29553	9.18405	0.15765
RPL10A	9.20115	9.15075	9.17595	0.0356337
UBC	8.97511	9.3467	9.16091	0.262758
RPL24	9.18718	9.11744	9.15231	0.0493144
ANXA2	8.62312	9.65978	9.14145	0.733034
IGFBP4	8.18542	10.0951	9.14028	1.35038
TPM1	9.33027	8.92768	9.12897	0.284672
RPL18	9.21793	9.01788	9.1179	0.141458
RPL7A,SNORD24,SNORD36A,SNORD36B,SNORD36C	9.05751	9.16489	9.1112	0.0759342
MIR214	9.40432	8.78263	9.09348	0.439598
SERPINE2	8.22409	9.91215	9.06812	1.19363
C2orf61,CALM2	9.35682	8.7792	9.06801	0.408439
RPL38	9.10637	9.02281	9.06459	0.059086
RPL26	9.14331	8.96555	9.05443	0.125696
RPL35	9.06877	9.02335	9.04606	0.0321211
AC005363.7,AC005363.8,AC005363.9,RPS2	8.90261	9.18908	9.04585	0.202563
RPS23	9.02703	9.05843	9.04273	0.0222035
NME1,NME1-NME2,NME2	9.03066	9.00443	9.01754	0.0185438
RPL13A,SNORD32A,SNORD33,SNORD34,SNORD35A	8.92511	9.10507	9.01509	0.127256
THBS1	8.82857	9.17439	9.00148	0.244532
ATP5B	8.84341	9.09617	8.96979	0.178725
RPL5,SNORD21	9.0561	8.88269	8.9694	0.122621
S100A11	8.63942	9.28241	8.96092	0.454665
PIK3C2A,RPS13,SNORD14B	8.89895	9.01416	8.95655	0.0814665
CALD1	9.17435	8.71178	8.94307	0.327087
EIF1	8.93255	8.95306	8.9428	0.0145008
RPLP2,SNORA52	8.8691	9.0116	8.94035	0.10076
LDHA	8.29217	9.57453	8.93335	0.906766
P4HB	8.57248	9.24898	8.91073	0.478355
HLA-B	9.56457	8.24999	8.90728	0.929551
PABPC1	8.62952	9.14734	8.88843	0.366153
EEF1D	8.80226	8.93352	8.86789	0.0928139
PPIB	8.90765	8.79302	8.85034	0.0810552
RPL31	8.66262	9.03125	8.84693	0.260661
CD81	8.87871	8.81114	8.84492	0.0477813
COX7C,snoZ39	8.82285	8.85569	8.83927	0.0232211
RPS21	8.90111	8.75058	8.82585	0.106442
MMP2	8.71652	8.8871	8.80181	0.120614
NNMT	8.06761	9.50336	8.78549	1.01523
CALR	8.99528	8.56089	8.77809	0.30716
CTSB	8.50514	8.99432	8.74973	0.345902
TMSL6	9.10012	8.3588	8.72946	0.524189
PSAP	8.34133	9.11556	8.72845	0.547465
RPL6	8.67393	8.75956	8.71675	0.0605503
PARP6,PKM2	8.25588	9.17495	8.71541	0.649875
RPS16	8.6977	8.70504	8.70137	0.00518562
MYL12A	8.77523	8.56613	8.67068	0.14786
RPS9	8.6184	8.68482	8.65161	0.0469701
SNHG5,SNORD50A,SNORD50B	8.61832	8.67315	8.64573	0.0387686
FLNA	8.60831	8.67202	8.64016	0.0450461
NCRNA00188,SNORD49A,SNORD49B,SNORD65	8.46977	8.78856	8.62917	0.225416
C11orf91,CD59	8.24145	9.00521	8.62333	0.54006
RPL28	8.50786	8.70147	8.60467	0.136904
RN28S1	8.56495	8.6425	8.60373	0.0548332
ENO1	8.19737	8.98694	8.59216	0.558313
RPS4X	8.73884	8.43906	8.58895	0.211972
CRYAB	6.98538	10.159	8.57218	2.24408
TUBB	8.77709	8.36717	8.57213	0.289858
IFITM1,IFITM2	8.44664	8.66352	8.55508	0.153359
TPI1	8.34116	8.70417	8.52266	0.256685
ATP5J2,ATP5J2-PTCD1,PTCD1	8.43131	8.60071	8.51601	0.119789
RPL12	8.49272	8.49978	8.49625	0.00499195
HSP90B1	8.86134	8.09981	8.48057	0.538485
COL6A2	7.80376	9.15392	8.47884	0.954708
HSPB1	8.27066	8.68653	8.47859	0.294058
AC006368.1	8.50623	8.43889	8.47256	0.0476171
ALDOA	8.11724	8.82131	8.46928	0.497854
COL6A1	7.62349	9.26459	8.44404	1.16043
POSTN	7.97717	8.91087	8.44402	0.660231
FAU,SYVN1	8.3995	8.48326	8.44138	0.0592299
RPL36	8.53234	8.34427	8.4383	0.132986
CSRP1	8.55089	8.32	8.43544	0.163265
SERPINH1	8.30201	8.50592	8.40396	0.144186
NPC2	8.53189	8.26551	8.3987	0.18836
PRDX1	8.39445	8.39398	8.39422	0.000336567
UCHL1	8.5894	8.19808	8.39374	0.276701
ANAPC7,ARPC3,RP11-478C19.2	8.41117	8.37379	8.39248	0.0264319
HTRA1	8.63577	8.14621	8.39099	0.346175
LDHB	8.61365	8.15593	8.38479	0.323657
AC093484.6,UBB	8.07584	8.68273	8.37928	0.429139
RPS3A,SNORD73A	8.49707	8.25974	8.3784	0.167812
5_8S_rRNA	8.19521	8.53652	8.36587	0.241341
ATP6V0E1	8.11973	8.59659	8.35816	0.33719
RPS19	8.09437	8.62162	8.358	0.372826
PPM1J,RHOC	8.22246	8.49305	8.35776	0.191338
J01415.24	7.92218	8.76453	8.34335	0.595629
PPIA	8.46098	8.18132	8.32115	0.197755
CYR61	8.45133	8.17072	8.31103	0.198424
PFDN5	8.34577	8.24539	8.29558	0.070981
RPS5	8.21113	8.31498	8.26306	0.0734285
CTSD,IFITM10,RP11-295K3.1	6.95517	9.55677	8.25597	1.8396
BTF3	8.26852	8.22925	8.24888	0.0277695
TPM4	8.21832	8.26722	8.24277	0.0345817
RTN4	7.73604	8.73675	8.23639	0.707611
MYL12B	8.40999	8.01728	8.21363	0.27769
EEF1G,RP11-864I4.1,TUT1	8.03729	8.38534	8.21132	0.246113
NPM1	8.27668	8.12599	8.20134	0.106551
MGP	9.283	7.11728	8.20014	1.5314
CDKL3,PPP2CA,SKP1	8.18008	8.20507	8.19258	0.0176752
PCBP2,PRR13,RP11-793H13.8	8.13313	8.24973	8.19143	0.0824471
SLC25A3,SNORA53	8.3133	8.06717	8.19024	0.174047
PFN1	8.2798	8.05332	8.16656	0.160144
AL096870.1,CHMP4A,MDP1,NEDD8,NEDD8-MDP1,RP11-468E2.1,TM9SF1	8.16556	8.1613	8.16343	0.00301018
HLA-A	8.50262	7.77054	8.13658	0.517663
EEF1B2,SNORA41	8.12083	8.13929	8.13006	0.013047
HLA-C	8.16179	8.09739	8.12959	0.0455394
ANXA6	8.05021	8.19497	8.12259	0.102361
CD151	7.55701	8.68547	8.12124	0.797938
COL3A1	8.22151	7.98341	8.10246	0.168362
TUBA1A	8.54037	7.66402	8.1022	0.619674
CLIC1,DDAH2	8.14938	8.05399	8.10168	0.0674475
RPSA,SNORA6,SNORA62	8.14594	8.04733	8.09663	0.069725
EEF2	7.89728	8.27007	8.08367	0.263598
HDLBP	7.85916	8.27558	8.06737	0.294452
GSTP1	8.20024	7.90574	8.05299	0.208243
RPL23A,SNORD42B,SNORD4A	8.16589	7.93345	8.04967	0.164358
ARPC1A,ARPC1B	8.09128	7.98942	8.04035	0.0720215
ARF4	8.18868	7.89003	8.03936	0.211174
RPL29	7.98871	8.0899	8.0393	0.0715507
PTMS	8.35312	7.71981	8.03647	0.447816
S100A13	7.8047	8.23651	8.0206	0.305334
HINT1	7.9326	8.10407	8.01834	0.121252
EFEMP2	7.75684	8.26157	8.0092	0.356899
DSTN	7.48166	8.522	8.00183	0.735633
SH3BGRL3	7.68697	8.26069	7.97383	0.405684
ERGIC3	7.75359	8.19373	7.97366	0.311227
ANXA1	7.41538	8.47832	7.94685	0.751617
RHOA	7.63146	8.25757	7.94451	0.442724
AC100788.1,TIMP2	8.13184	7.75467	7.94326	0.266694
EIF4G2,SNORD97	8.04382	7.8382	7.94101	0.145394
SSR2	8.01846	7.86265	7.94055	0.110172
SERPINE1	7.56352	8.28008	7.9218	0.50669
NDUFS5	8.08947	7.75036	7.91991	0.239785
RPL17,SNORD58B	8.01213	7.82032	7.91622	0.135629
LUM	6.84817	8.95881	7.90349	1.49245
OST4	7.63485	8.16167	7.89826	0.372521
ARPC2	8.0124	7.75819	7.8853	0.179754
DYNLL1	7.84659	7.9182	7.88239	0.0506345
COX7A2	7.99339	7.76522	7.8793	0.161335
PGK1	7.46087	8.29455	7.87771	0.589505
SQSTM1	7.72866	8.01989	7.87427	0.205935
DKK3	8.32167	7.41752	7.8696	0.639326
FSTL1	7.41359	8.30988	7.86174	0.633771
OAZ1	7.74274	7.97443	7.85858	0.163826
DAD1	7.82482	7.88656	7.85569	0.043655
RPS15	7.95615	7.74345	7.8498	0.150398
RPS27L	7.96094	7.73398	7.84746	0.160482
FDPS	7.98883	7.69688	7.84285	0.206439
PTMA	8.28962	7.38745	7.83853	0.63793
RPS7,SNORA73	8.08453	7.576	7.83026	0.359582
CD99	7.4572	8.19074	7.82397	0.51869
YWHAE	7.67891	7.89462	7.78676	0.152528
SULF1	8.38794	7.15282	7.77038	0.873357
KRTCAP2,MUC1	7.68122	7.85494	7.76808	0.122838
MFGE8	6.99935	8.53418	7.76676	1.08529
RPS25	7.49033	8.0412	7.76576	0.389524
S100A10	6.56408	8.95504	7.75956	1.69066
IGFBP6	7.84745	7.67078	7.75911	0.124928
NDUFA4	7.97107	7.54652	7.75879	0.300206
TMBIM6	7.68255	7.83412	7.75833	0.107182
GARS	7.6272	7.88204	7.75462	0.180203
HSPA5	8.36556	7.13014	7.74785	0.873573
RPL15	7.89062	7.5817	7.73616	0.218439
PARK7	7.63862	7.8234	7.73101	0.130661
ITGB5	7.21677	8.23508	7.72593	0.720048
RP11-939C17.2	7.76799	7.67729	7.72264	0.0641318
EIF3L	7.70272	7.716	7.70936	0.00938785
CTSK	7.41687	8.00157	7.70922	0.41345
PRSS23	6.35877	9.05568	7.70722	1.90701
CALU	7.5118	7.87612	7.69396	0.257616
RPL36AL	7.7816	7.60091	7.69125	0.127765
ATP1B3	7.93077	7.43659	7.68368	0.349442
GUK1	7.78809	7.56965	7.67887	0.154461
CST3	7.29328	8.05747	7.67538	0.540366
AL590762.1,NONO	7.78453	7.53697	7.66075	0.175052
GAS5,SNORD44,SNORD47,SNORD74,SNORD76,SNORD77,SNORD79,SNORD80,SNORD81	7.68257	7.63147	7.65702	0.0361368
RPN2	7.61522	7.69324	7.65423	0.0551723
MANF	8.52706	6.78093	7.65399	1.2347
COX6B1	7.65832	7.64765	7.65298	0.00754703
RBM7,REXO2,RP11-212D19.4	7.594	7.67954	7.63677	0.0604911
MIR1307,USMG5	7.55963	7.71062	7.63512	0.106767
TMEM59	7.34179	7.92654	7.63416	0.41348
ITGB1,RP11-479G22.3	7.95831	7.30131	7.62981	0.46457
AP000350.10,MIF,SLC2A11	7.68424	7.56078	7.62251	0.0872944
LAPTM4A	7.43399	7.8055	7.61974	0.262699
PCOLCE	7.63154	7.59419	7.61287	0.0264109
NAP1L1	7.66207	7.55477	7.60842	0.0758705
COX4I1	7.64306	7.57005	7.60655	0.0516258
CLTA	7.68144	7.52244	7.60194	0.112426
RAN	7.70183	7.48941	7.59562	0.150203
SLC3A2	7.63818	7.54425	7.59122	0.0664178
CCT7	7.65859	7.48794	7.57326	0.12067
EIF4A1,SNORA67	7.75893	7.38515	7.57204	0.264305
SSR4	7.51301	7.62692	7.56996	0.0805479
PRDX5	7.62982	7.49181	7.56081	0.0975934
SEC61G	7.61827	7.48554	7.5519	0.0938532
RARRES2	9.36254	5.73699	7.54977	2.56365
DCN	6.07731	9.0115	7.54441	2.07479
UQCRQ	7.4498	7.62363	7.53671	0.122913
PEBP1	7.35035	7.7086	7.52947	0.253324
RPS10	7.59563	7.46124	7.52844	0.095027
NUPR1	7.43229	7.61989	7.52609	0.132652
MYH9	7.63708	7.41315	7.52512	0.15834
CAP1	7.60421	7.44489	7.52455	0.112657
BGN	6.50454	8.54274	7.52364	1.44122
OS9	7.25633	7.77894	7.51764	0.369543
LY6E	7.64635	7.36686	7.50661	0.197626
ATP5H	7.41548	7.57356	7.49452	0.111777
GSN,RP11-477J21.5	7.12741	7.82821	7.47781	0.49554
EIF3E	7.62924	7.32049	7.47487	0.218317
C1S,EMG1,U47924.19	7.15854	7.78872	7.47363	0.445604
S100A16	7.53256	7.37147	7.45202	0.113906
COL6A3	7.23904	7.65416	7.4466	0.293528
RND3	8.09211	6.7939	7.443	0.917974
LMNA	7.1119	7.77346	7.44268	0.467797
AC040977.1,C17orf49,RNASEK	7.37035	7.51309	7.44172	0.100933
PRSS53,RP11-196G11.1,VKORC1	7.00217	7.87612	7.43915	0.617972
COX6C	7.49237	7.38204	7.4372	0.078015
PRDX4	7.13685	7.73373	7.43529	0.422058
ENTPD4,LOXL2	7.54476	7.29045	7.41761	0.179825
PTRF	7.12596	7.68527	7.40561	0.395489
EDF1	7.20443	7.60362	7.40403	0.282266
EIF3M	7.62026	7.17258	7.39642	0.316557
CNPY2,CS,PAN2,RP11-977G19.10	7.2664	7.52368	7.39504	0.181922
FOS	7.38195	7.39809	7.39002	0.0114097
APP	7.70752	7.06363	7.38558	0.455301
COL4A2	7.76274	7.00656	7.38465	0.534703
HSP90AB1	7.10522	7.65569	7.38045	0.389242
PRDX6	8.14936	6.60293	7.37614	1.09349
GPNMB	6.77123	7.96749	7.36936	0.845884
WDR1	7.35341	7.35277	7.35309	0.000455493
MMP14	7.16696	7.53733	7.35215	0.261897
PPP2R1A	7.22	7.48022	7.35011	0.184
FHL2	7.29939	7.37454	7.33696	0.0531349
IGFBP5	7.01019	7.65823	7.33421	0.458238
ITM2B	7.15462	7.50344	7.32903	0.246653
CANX	7.4586	7.19392	7.32626	0.18716
OSTC	7.37107	7.26571	7.31839	0.0745023
TMED9	7.27301	7.36057	7.31679	0.0619162
RNU6-1	7.09777	7.52816	7.31296	0.304331
TXN	7.34475	7.27921	7.31198	0.0463419
PAM	7.22792	7.39475	7.31134	0.117967
H2AFZ	7.87791	6.73939	7.30865	0.805056
EMP3	6.9211	7.68305	7.30208	0.538778
TUBA1B	7.53862	7.04836	7.29349	0.346666
EDEM2,EIF6,MT1P3	7.15207	7.42349	7.28778	0.191925
CDKN1A	6.96367	7.60116	7.28242	0.450774
HM13,RP3-324O17.4	7.09634	7.45511	7.27572	0.253694
CAPZB	7.2011	7.32177	7.26144	0.0853268
GJA1	7.23555	7.28497	7.26026	0.0349401
AP000721.4,COX8A,OTUB1	7.29005	7.22712	7.25859	0.0444923
CNN3	7.12514	7.37642	7.25078	0.177679
PEA15	6.71308	7.77329	7.24318	0.749684
RCN1	7.06132	7.41934	7.24033	0.253154
CCDC80	6.22034	8.25483	7.23759	1.4386
MORF4L2	7.56111	6.90392	7.23252	0.464707
CUTA	7.49579	6.96708	7.23143	0.373858
CDK4	7.38559	7.06515	7.22537	0.226587
GABARAP	7.04487	7.39992	7.2224	0.251057
PPDPF	6.8417	7.59748	7.21959	0.534419
APLP2	6.94227	7.4909	7.21658	0.387941
UQCRB	7.14063	7.27053	7.20558	0.0918557
COPB1,PSMA1,RP11-140L24.4	7.19499	7.21473	7.20486	0.013954
TCEB2	7.14005	7.26874	7.2044	0.0909979
IGFBP3	7.20614	7.19637	7.20125	0.00690438
TBCA	7.21557	7.18294	7.19926	0.0230738
DDX5	7.15998	7.2276	7.19379	0.0478106
ATP5I	7.06411	7.31357	7.18884	0.176399
PDLIM7	7.46118	6.90002	7.1806	0.396797
CDK2AP1,RP11-282O18.3	7.25974	7.10087	7.18031	0.112339
ACTN4	7.41939	6.93971	7.17955	0.339184
NGFRAP1	7.29427	7.05495	7.17461	0.169229
YBX1	7.06905	7.26213	7.16559	0.136532
CYB5R3	6.57448	7.74771	7.16109	0.829601
GSTO1	7.46598	6.85373	7.15986	0.432925
MGST1	7.36803	6.94763	7.15783	0.29727
LAMB2	6.43849	7.87188	7.15519	1.01356
EIF4A2,SNORA63,SNORA81,snR39B	7.1147	7.19456	7.15463	0.0564693
BSG	6.94758	7.34519	7.14639	0.281151
GNAI2	6.85451	7.43667	7.14559	0.411651
DBI	7.17461	7.10885	7.14173	0.0464977
HEXB	6.7589	7.52005	7.13947	0.538209
CAPNS1	7.02056	7.25493	7.13775	0.165729
TOMM7	6.83567	7.43769	7.13668	0.425694
PSMB4	7.1161	7.15008	7.13309	0.0240258
ZYX	7.25694	7.00353	7.13023	0.179181
ADCK2,NDUFB2	6.8748	7.38408	7.12944	0.360121
COL4A1	7.5412	6.71367	7.12743	0.585151
AC092031.1,SHFM1	7.00689	7.24494	7.12592	0.168328
LGALS3BP	6.7323	7.4934	7.11285	0.538181
ATP5A1	7.09249	7.12658	7.10954	0.0241036
HNRNPA2B1	7.19819	7.00758	7.10288	0.134784
DUSP1	7.35279	6.85237	7.10258	0.353844
ATF4	7.10553	7.09895	7.10224	0.00465521
ATP5G1	7.04129	7.16098	7.10113	0.0846364
HNRNPK,MIR7-1	7.22567	6.95275	7.08921	0.192982
GAS6	5.63974	8.53756	7.08865	2.04907
ATP5L	7.02869	7.13397	7.08133	0.0744469
SARS	6.96704	7.18998	7.07851	0.157643
MDH1	7.37836	6.77505	7.07671	0.426607
NDUFA13,YJEFN3	6.85772	7.29284	7.07528	0.307674
C6orf48,SNORD48,SNORD52	6.79973	7.34987	7.0748	0.389004
AC092535.1,SPON2	8.34926	5.79117	7.07022	1.80884
ATP5C1	7.32086	6.80707	7.06397	0.363306
BRI3	6.80699	7.31899	7.06299	0.362033
PDIA6	7.35835	6.76563	7.06199	0.41912
ACTN1	6.95625	7.16718	7.06172	0.149145
COMMD6	7.09965	7.0175	7.05858	0.0580917
CTNNA1	6.80702	7.30895	7.05798	0.354917
ILK	7.20552	6.90913	7.05732	0.209583
EIF3F	7.13648	6.97064	7.05356	0.117269
ATP5G2,RP11-972K6.1	7.1359	6.96961	7.05276	0.117587
ARF1	7.01949	7.08549	7.05249	0.0466674
BCAP31	6.78635	7.31603	7.05119	0.37454
GNB2	6.96367	7.12202	7.04285	0.11197
SERPING1	6.64983	7.42509	7.03746	0.548191
PALLD	7.53429	6.53944	7.03687	0.70346
VAT1	6.84238	7.22625	7.03431	0.271439
MRPL51	7.0569	7.00685	7.03187	0.0353907
RNF181	6.86341	7.19961	7.03151	0.237735
FAP	7.16364	6.89817	7.03091	0.187714
CHEK1,STT3A	7.10729	6.93704	7.02216	0.120386
TAGLN2	6.79789	7.24407	7.02098	0.315493
SEC61A1	6.99961	7.04134	7.02047	0.0295119
UQCRC1	7.12807	6.90699	7.01753	0.156327
GANAB	6.90129	7.129	7.01515	0.161019
LAMP1	6.68051	7.34965	7.01508	0.473154
EEF1E1,MUTED,TXNDC5	6.97326	7.04651	7.00988	0.0518009
LOX	6.69098	7.31946	7.00522	0.444409
TSPO	6.64054	7.36885	7.00469	0.514992
C11orf10,MIR611,RP11-467L20.9	7.06763	6.936	7.00181	0.0930737
CD44	7.13544	6.86724	7.00134	0.189647
GNB1	7.00926	6.98533	6.99729	0.0169196
PLOD1	6.87235	7.12125	6.9968	0.176003
MGAT4B	6.7377	7.25188	6.99479	0.36358
C12orf57,RNU7-1	7.19105	6.79478	6.99291	0.280205
AEBP1	7.06447	6.91749	6.99098	0.103932
PLS3	6.96207	7.01636	6.98922	0.0383874
COL12A1	6.93239	7.04328	6.98784	0.0784089
MGST3	6.85493	7.11618	6.98555	0.184729
FKBP10	6.73327	7.23312	6.9832	0.353446
LGALS3	6.93831	7.02208	6.98019	0.0592343
ATP6V1G2,DDX39B,XXbac-BPG296P20.16	7.10981	6.84951	6.97966	0.184059
LCNL1,PTGDS	6.21987	7.73614	6.978	1.07216
DYNLRB1	6.91383	7.04215	6.97799	0.0907338
RP11-163O17.1,SEC31A	6.95611	6.99945	6.97778	0.030641
DAGLB,KDELR2	7.0143	6.93792	6.97611	0.0540077
THBS2	6.45085	7.49491	6.97288	0.738265
SEC61B	7.11955	6.82277	6.97116	0.209859
SLC1A5	6.90575	7.02838	6.96706	0.0867148
MIR221	6.52851	7.40285	6.96568	0.618252
C1R,C1RL	6.24265	7.6843	6.96347	1.0194
RAB7A	6.82722	7.09755	6.96238	0.191149
GRINA	6.77285	7.1463	6.95957	0.264069
ARPC4,ARPC4-TTLL3,TTLL3	6.97673	6.94052	6.95862	0.0256051
RP4-604K5.1	6.99215	6.92251	6.95733	0.0492416
CTSA	6.50533	7.37414	6.93973	0.614341
RBM3	7.20825	6.66256	6.93541	0.385863
YWHAZ	6.94838	6.91746	6.93292	0.0218661
ATP6V1E1	6.85502	7.01041	6.93271	0.109879
GPX4	6.697	7.1647	6.93085	0.330714
AL139819.1,SCD	7.41525	6.44249	6.92887	0.687845
MT2A	7.62188	6.22863	6.92526	0.985179
IER3	7.30788	6.54203	6.92496	0.54154
BUD31	7.01207	6.83246	6.92226	0.127001
AL391357.1,DDOST,PINK1-AS1	6.91263	6.91763	6.91513	0.0035417
SLC25A5	6.88763	6.94255	6.91509	0.0388306
EIF3I	6.80652	7.01341	6.90996	0.146293
PSMA7	6.9404	6.87098	6.90569	0.0490878
ARPC5	7.03879	6.7715	6.90515	0.188999
AL132780.1,PSMB5	6.83255	6.97577	6.90416	0.101271
CAV1	6.82632	6.98162	6.90397	0.109817
NCRNA00275	6.55037	7.25129	6.90083	0.495624
NOP10	6.77167	7.02938	6.90052	0.182222
PSMB1	6.839	6.96069	6.89984	0.0860431
TMEM66	6.73395	7.06566	6.8998	0.234553
C8orf59	6.8388	6.95852	6.89866	0.084653
CPNE1,NFS1,RBM12	6.84166	6.95528	6.89847	0.0803409
HSP90AA1	6.74067	7.05163	6.89615	0.219883
C12orf75	7.54283	6.24142	6.89212	0.920238
MXRA8	6.42834	7.3354	6.88187	0.641391
ATP5F1	6.91394	6.841	6.87747	0.051575
CTSL1	6.22315	7.52935	6.87625	0.923623
TCEAL4	7.19376	6.5567	6.87523	0.450474
MAGED1	6.75307	6.99127	6.87217	0.168435
FAM127A	6.79137	6.95074	6.87105	0.112688
FBLN1	6.15008	7.59111	6.8706	1.01896
RNF187	6.8046	6.9314	6.868	0.0896638
AC037459.4,C8orf58,PDLIM2	6.61708	7.11249	6.86479	0.350308
PLD3	6.59362	7.11981	6.85672	0.372074
NUCB1	6.316	7.39223	6.85412	0.761007
MORF4L1	6.83661	6.86698	6.85179	0.0214793
SNRPG	7.06583	6.62467	6.84525	0.311951
SEPT2	6.89701	6.79187	6.84444	0.0743482
EIF3D	6.86824	6.80681	6.83753	0.0434365
MAGED2	6.83122	6.83251	6.83186	0.000913405
MARS	6.73747	6.92221	6.82984	0.13063
RPL18A	6.84806	6.80523	6.82664	0.0302865
MRFAP1	6.79453	6.84109	6.81781	0.0329227
RAB34	6.82165	6.81178	6.81671	0.00697715
BRE,MRPL33	6.60228	7.02732	6.8148	0.300545
GRN	6.44345	7.18482	6.81413	0.524228
VEGFB	6.41716	7.20678	6.81197	0.558343
DRAP1	6.86919	6.75446	6.81183	0.0811284
SOD1	6.4358	7.18753	6.81167	0.531552
SNRPD2	6.81121	6.81187	6.81154	0.000463182
EGR1	6.97277	6.65013	6.81145	0.228141
SDHB	6.90009	6.71268	6.80639	0.132523
CD248	6.18368	7.42414	6.80391	0.877142
RNH1	6.27757	7.32587	6.80172	0.741259
RPN1	6.96331	6.63648	6.79989	0.231109
CSDE1	6.68528	6.91431	6.7998	0.16195
ATOX1	6.82975	6.76354	6.79665	0.0468131
YWHAQ	6.5877	6.98949	6.78859	0.284112
UQCRH	6.74249	6.82124	6.78186	0.0556825
RAB1A	6.67514	6.88456	6.77985	0.148084
FDFT1	7.29109	6.26709	6.77909	0.724073
THY1	6.17178	7.38441	6.77809	0.857464
TRAM1	6.7917	6.76439	6.77805	0.0193061
C1orf151	6.73315	6.80891	6.77103	0.0535717
SRP14	6.65084	6.88951	6.77017	0.168768
JTB	6.67063	6.85444	6.76254	0.129978
CSNK2B,LY6G5B	6.8591	6.66573	6.76242	0.13673
HNRNPA1	7.09804	6.42565	6.76185	0.475451
PSMD13	6.76015	6.75346	6.75681	0.00473545
IARS	6.61082	6.89605	6.75344	0.20169
TALDO1	6.22237	7.28147	6.75192	0.748893
RP11-386G11.10	6.98463	6.51556	6.7501	0.331688
BAX	6.61612	6.87539	6.74575	0.18333
NDUFA3	6.76779	6.71169	6.73974	0.0396684
SNORA20,SNORA29,TCP1	6.80855	6.66835	6.73845	0.0991408
HNRNPH1	7.02967	6.43575	6.73271	0.419966
CCT3	6.6888	6.76887	6.72883	0.0566227
RPL9	7.69941	5.74905	6.72423	1.37912
RABAC1	6.84129	6.6049	6.7231	0.167154
XRCC6	6.5856	6.85931	6.72246	0.19354
MTCH1	6.67824	6.75495	6.7166	0.0542445
U6	7.09777	6.33127	6.71452	0.541999
ATP6V1F	6.63067	6.79735	6.71401	0.117863
STRAP	6.85873	6.55675	6.70774	0.213528
ROMO1	6.75998	6.65515	6.70757	0.074126
LAMB1	6.88325	6.53054	6.7069	0.24941
MEST	7.03405	6.37908	6.70656	0.463136
AC063976.6,P4HA2	6.619	6.79028	6.70464	0.121108
SEPT11	6.87389	6.52987	6.70188	0.243254
COMT	6.42618	6.97348	6.69983	0.387006
ATXN10	6.76295	6.6313	6.69712	0.0930877
NUCB2	6.54898	6.84243	6.6957	0.207498
UBL5	6.6	6.78406	6.69203	0.130151
CTHRC1	6.06171	7.32041	6.69106	0.890038
LASP1	6.72953	6.6525	6.69101	0.0544647
SAT1	6.83327	6.54595	6.68961	0.203162
S100A4	7.36629	6.0085	6.68739	0.960099
COTL1	7.36095	6.00947	6.68521	0.955641
TIMP3	4.3203	9.04995	6.68512	3.34437
SUB1	6.90778	6.46025	6.68402	0.316448
PSMB7	6.73061	6.62423	6.67742	0.0752274
AES	6.91104	6.44276	6.6769	0.331124
ATP5J	6.56415	6.77562	6.66988	0.149532
SNX3	6.46547	6.87135	6.66841	0.287004
ARL6IP4,OGFOD2,RP11-197N18.2	6.65402	6.66881	6.66142	0.0104609
PTTG1IP	6.11913	7.19903	6.65908	0.763606
AL161626.1	6.86029	6.45761	6.65895	0.284738
SNHG6,SNORD87	6.57801	6.73455	6.65628	0.110685
DPP7	6.05637	7.25272	6.65455	0.845948
CHCHD2	6.77335	6.53425	6.6538	0.169068
NDUFS3,PTPMT1	6.63304	6.67271	6.65287	0.0280515
LAMC1	6.40666	6.8969	6.65178	0.346655
EIF5A	6.67313	6.62811	6.65062	0.0318345
NCL	6.63639	6.65881	6.6476	0.0158514
C19orf10	6.55645	6.73788	6.64716	0.128285
RBBP7	6.85484	6.4357	6.64527	0.296377
ITGA5	6.6234	6.66212	6.64276	0.027377
CLIC4	6.68032	6.60121	6.64077	0.0559408
ARHGDIA	6.44967	6.82524	6.63745	0.265568
POLR2L	6.31465	6.95837	6.63651	0.455178
FKBP1A	6.50602	6.76152	6.63377	0.180667
FADS2	7.17921	6.08749	6.63335	0.771961
RPL22	6.66988	6.59125	6.63056	0.0555988
PSMA5	7.03836	6.2224	6.63038	0.576967
CITED2	7.12041	6.13315	6.62678	0.698104
TGM2	8.06592	5.18731	6.62662	2.03548
EMP1	6.00666	7.24203	6.62435	0.87354
AF196779.12,PRAF2,WDR45	6.45431	6.78618	6.62025	0.234664
RNF10	6.56327	6.67624	6.61976	0.0798784
AK1,RP11-203J24.9,ST6GALNAC6	6.02127	7.20768	6.61447	0.838918
LAMTOR1	6.60673	6.62049	6.61361	0.00972995
C1orf43	6.48258	6.74353	6.61305	0.184519
HSPA9	6.40204	6.82124	6.61164	0.296419
AP3S1	6.49826	6.72405	6.61115	0.159661
ISLR	7.36379	5.85515	6.60947	1.06677
PSMD4	6.64007	6.57881	6.60944	0.0433211
NDUFB8,RP11-411B6.6,SEC31B	6.59921	6.61189	6.60555	0.00896631
TUBB6	6.84491	6.35901	6.60196	0.343587
LMAN2	6.43546	6.76661	6.60104	0.234155
AKR1A1	6.55837	6.63794	6.59815	0.056267
DECR2,NME4	6.36891	6.82435	6.59663	0.32204
CCT8	6.73346	6.45667	6.59506	0.195725
VCP	6.43521	6.75109	6.59315	0.223361
QARS	6.68243	6.50238	6.59241	0.127316
ANXA11	6.36493	6.8183	6.59161	0.320584
COPG	6.53392	6.64878	6.59135	0.0812207
SLC39A7	6.54145	6.62995	6.5857	0.0625789
STMN1	7.77304	5.39583	6.58444	1.68094
CTSZ,RP4-543J19.8	5.7027	7.45405	6.57838	1.23839
CCDC72	6.54089	6.61186	6.57637	0.0501861
TUBA1C	6.7301	6.42147	6.57578	0.218231
TMEM50A	6.37661	6.77335	6.57498	0.280539
UXT	6.56532	6.58291	6.57411	0.0124379
SLC38A2	6.42632	6.71143	6.56887	0.2016
KCTD14,NDUFC2	6.75443	6.38302	6.56872	0.262631
EXOSC3,FBXO10,MCART1,RP11-613M10.8,RP11-613M10.9,SHB,TOMM5	6.59797	6.53797	6.56797	0.0424311
NT5DC2	7.00062	6.13196	6.56629	0.614235
CKAP4	6.49198	6.638	6.56499	0.103254
RBM39	6.45819	6.67163	6.56491	0.150924
AP003419.11,CLCF1,POLD4	6.46958	6.65945	6.56452	0.134263
CNN2	6.6252	6.49933	6.56226	0.0890054
TSPAN4	6.4257	6.69711	6.56141	0.19191
CAPN2	6.65455	6.46305	6.5588	0.135412
GTF3A	6.6234	6.48024	6.55182	0.101228
PTP4A2	6.46993	6.62962	6.54977	0.112924
BMI1,COMMD3	6.30571	6.78948	6.54759	0.342081
TMEM14C	6.50952	6.58175	6.54563	0.0510768
CRTAP	6.11755	6.97022	6.54388	0.602931
TMED2	6.67347	6.40698	6.54022	0.18844
SAP18	6.51879	6.55981	6.5393	0.0290021
C15orf24	6.27274	6.8036	6.53817	0.375376
SORBS3	5.9747	7.09938	6.53704	0.795267
ATIC	6.65046	6.42101	6.53573	0.162251
PHB	6.59904	6.47095	6.53499	0.0905697
RP11-161H23.5	6.81329	6.25311	6.5332	0.396112
C5orf13	6.80283	6.26224	6.53253	0.382254
ESD	6.43862	6.62403	6.53133	0.131104
IMPDH2	6.36201	6.70001	6.53101	0.239005
YIPF3	6.25701	6.80427	6.53064	0.38697
PABPC4	6.23992	6.82069	6.53031	0.410664
CTTN	6.56435	6.49547	6.52991	0.048705
ANP32B	6.71698	6.33548	6.52623	0.269758
SIL1	6.20751	6.83932	6.52341	0.446755
PRDX2	6.67675	6.37008	6.52341	0.216847
EIF3H	6.5195	6.51657	6.51804	0.0020726
RPS15A	6.59751	6.43475	6.51613	0.115088
ASS1	6.06926	6.96282	6.51604	0.631839
TPM3	6.41295	6.6169	6.51493	0.144215
SDF4	6.02899	6.998	6.5135	0.685197
ASNS	6.5536	6.46444	6.50902	0.0630516
EIF3K	6.54208	6.46953	6.5058	0.0512977
MARCKS	6.47612	6.52317	6.49965	0.0332642
RBX1,XPNPEP3	6.5749	6.41822	6.49656	0.110791
RGS4	6.52195	6.47015	6.49605	0.0366276
DYNLT1	6.71731	6.25803	6.48767	0.324755
AP2S1	6.39332	6.58102	6.48717	0.132721
TMEM189,TMEM189-UBE2V1,UBE2V1	6.33451	6.63884	6.48668	0.215197
FXYD5	6.49141	6.47992	6.48567	0.00812559
AC073610.1,AC073610.5,ARF3,FKBP11,RP11-302B13.1	6.55128	6.41873	6.485	0.0937266
MRPS33	6.38561	6.57891	6.48226	0.136684
MSN	6.38985	6.57238	6.48111	0.129074
C7orf59	6.33131	6.62588	6.47859	0.208292
TSPAN3	5.88542	7.05399	6.4697	0.826306
SSBP1	6.41148	6.52711	6.46929	0.0817689
BLOC1S1,RDH5,RP11-644F5.10	6.34737	6.59022	6.46879	0.171722
PTGES3	6.37795	6.55448	6.46621	0.124825
CCND1	6.35636	6.57605	6.46621	0.155348
MLF2,RP4-761J14.5	6.43344	6.49824	6.46584	0.0458212
NDUFS8	6.57081	6.35823	6.46452	0.150319
CSDA	6.13942	6.7872	6.46331	0.458045
ARF5,FSCN3	6.3788	6.54699	6.46289	0.118928
SEC13	6.5329	6.38915	6.46103	0.10165
ID3	5.87316	7.04148	6.45732	0.826132
P2RX5,RP11-48B14.2,TAX1BP3	6.57269	6.33592	6.4543	0.167421
BANF1	6.38941	6.50941	6.44941	0.0848521
CNBP	6.42339	6.46271	6.44305	0.0278047
RP11-732A19.2,TAF10	6.3081	6.57762	6.44286	0.190584
FADS1,FADS3,MIR1908,RP11-467L20.7	6.20901	6.6757	6.44236	0.330001
TNC	6.83843	6.04284	6.44064	0.562573
NDUFB9	6.45454	6.4257	6.44012	0.020393
SUMF2	6.1595	6.71679	6.43814	0.39406
CCNI	6.58176	6.29268	6.43722	0.204407
PSMC3	6.38177	6.48779	6.43478	0.0749702
HNRNPD	6.58138	6.28305	6.43221	0.210953
MRPS24	6.39941	6.46497	6.43219	0.0463567
LIMA1,RP3-405J10.2	6.21767	6.63884	6.42825	0.297819
SSR3	6.949	5.9038	6.4264	0.739065
PHB2,SCARNA12	6.54487	6.30234	6.4236	0.171491
PHGDH	6.46727	6.37688	6.42207	0.0639111
ATP5G3,Y_RNA	6.43663	6.40735	6.42199	0.0207033
CCNG1	6.3545	6.48846	6.42148	0.0947267
C2orf28	6.099	6.74186	6.42043	0.454569
ATP6V0B	6.40714	6.43359	6.42036	0.0187019
AKR1B1	5.91057	6.91373	6.41215	0.709336
HNRNPC	6.63068	6.19129	6.41099	0.310697
HSPB6	6.77818	6.03862	6.4084	0.522949
SURF4	6.42394	6.38613	6.40503	0.0267367
ATP6AP2	6.14633	6.66037	6.40335	0.363479
PDLIM1	6.85611	5.94375	6.39993	0.645142
QSOX1	5.93045	6.8639	6.39718	0.660047
COX5B	6.43158	6.35673	6.39415	0.0529254
GLRX	6.8933	5.89423	6.39377	0.706448
HERPUD1	6.82968	5.95525	6.39247	0.618315
RPL22L1	6.59371	6.19095	6.39233	0.284796
CCT5	6.51652	6.26379	6.39016	0.178708
SEC11A	6.36543	6.41429	6.38986	0.0345463
LMO7	5.83563	6.93951	6.38757	0.780559
ANKUB1,PFN2,U6	6.04665	6.71983	6.38324	0.476009
MATR3	6.332	6.43229	6.38215	0.0709198
ATPIF1	6.29222	6.46591	6.37907	0.12282
NAGK	6.2461	6.51107	6.37859	0.187362
RER1	6.23158	6.52397	6.37778	0.206748
MFAP5	4.51888	8.23497	6.37693	2.62767
YWHAH	5.96519	6.78619	6.37569	0.580533
RP11-613F22.5,TSG101	6.38212	6.36626	6.37419	0.0112121
SNX14,SYNCRIP	6.51297	6.23483	6.3739	0.196675
GNG5	6.47022	6.2766	6.37341	0.136912
PGD	6.0958	6.65085	6.37333	0.392479
MZT2B	6.63742	6.10499	6.37121	0.376485
VCAN	6.41174	6.32779	6.36977	0.0593665
DYRK4,GALNT8,KCNA6,NDUFA9,RP11-234B24.6	6.66373	6.07405	6.36889	0.416965
COL5A1	5.89852	6.83123	6.36487	0.659528
TMEM147	6.19594	6.53104	6.36349	0.236949
SDCBP	6.29319	6.43004	6.36162	0.0967706
ILF2	6.61511	6.10553	6.36032	0.360334
M6PR	6.2308	6.48048	6.35564	0.176547
AL021546.1,COX6A1,GATC	6.29357	6.41027	6.35192	0.0825223
NDUFV1	6.31538	6.38583	6.3506	0.0498157
ADH5	6.59591	6.10384	6.34987	0.347952
UFC1	6.06799	6.61041	6.3392	0.383546
FIS1	6.24302	6.43162	6.33732	0.13336
POLE4	6.16682	6.50369	6.33526	0.238204
WBP5	6.2831	6.37997	6.33154	0.0685022
CTNNB1	5.95627	6.70563	6.33095	0.529879
ANTXR1	6.53989	6.11414	6.32701	0.301051
GHITM	6.14455	6.50906	6.3268	0.257749
SGK1	7.46396	5.18586	6.32491	1.61086
PSME1	6.59409	6.05129	6.32269	0.383812
FKBP8	6.10139	6.54245	6.32192	0.311875
AC005895.3,PDGFRB	5.90918	6.73428	6.32173	0.583431
UBXN1	6.33938	6.30359	6.32149	0.0253065
OCIAD1	6.16047	6.47864	6.31956	0.224976
PYGO2,SHC1	6.29745	6.33935	6.3184	0.0296274
C3orf10	6.1918	6.44455	6.31818	0.178722
KDELR1	6.22406	6.41094	6.3175	0.132147
PPP2R4	6.36211	6.27281	6.31746	0.0631418
CNN1	7.13892	5.49193	6.31543	1.16459
VDAC1	6.32256	6.29668	6.30962	0.0182971
ASPH	6.4757	6.13477	6.30523	0.241076
CCT6A	6.44603	6.16117	6.3036	0.201426
YIF1A	6.20735	6.38513	6.29624	0.125709
CALM3	6.06122	6.51946	6.29034	0.324021
TMED3	6.05522	6.51461	6.28492	0.32484
SND1	6.18974	6.36941	6.27957	0.127047
MAP7D1	6.11151	6.44509	6.2783	0.235874
GDI2	6.24408	6.31085	6.27746	0.0472128
CHID1	6.06013	6.4938	6.27697	0.306647
UBE2D3	6.29532	6.25492	6.27512	0.0285672
POLR2G	6.33753	6.20999	6.27376	0.0901802
PRNP	6.07822	6.46895	6.27359	0.276291
PPP1R7	6.28155	6.26475	6.27315	0.011883
SNF8	6.20665	6.33562	6.27113	0.0911902
HSPD1	6.25701	6.28496	6.27099	0.0197619
ASAH1	5.66227	6.87846	6.27036	0.859974
FAM50A	6.15172	6.37825	6.26498	0.160182
DDB1	6.27114	6.25876	6.26495	0.00875782
MTCH2	6.47991	6.04676	6.26333	0.306284
TRAPPC1	6.15929	6.36579	6.26254	0.146015
GPX1	6.2194	6.30036	6.25988	0.0572506
HAX1	6.1813	6.33481	6.25806	0.108553
C1orf85	5.94025	6.57015	6.2552	0.445408
APC,SRP19,ZRSR1	6.30888	6.19906	6.25397	0.0776584
APEX1	6.26604	6.24127	6.25365	0.0175128
YWHAB	6.25275	6.2525	6.25262	0.000179282
SNRPC	6.32997	6.17099	6.25048	0.112412
C7orf25,PSMA2,RP11-111K18.1	6.45371	6.04642	6.25006	0.287994
NCRNA00152	6.34495	6.15006	6.24751	0.137806
MPV17	5.97845	6.5114	6.24492	0.376856
NDUFS4	6.19792	6.29105	6.24449	0.0658572
MRPL20,RP4-758J18.5	6.16071	6.32743	6.24407	0.117886
COPZ1	6.29239	6.19049	6.24144	0.0720509
HDGF	6.19747	6.28476	6.24112	0.0617232
UROD	6.21283	6.26878	6.24081	0.0395616
EHD2	5.96599	6.51468	6.24034	0.387979
TAF9	6.26987	6.21018	6.24003	0.0422063
CCT4	6.44301	6.03158	6.2373	0.290925
C19orf43	6.25223	6.21801	6.23512	0.0242001
RAC1	6.3324	6.13769	6.23505	0.137678
AL049840.1,C14orf153,KLC1,RP11-73M18.2	6.19289	6.27189	6.23239	0.0558576
NPTN	6.11763	6.3426	6.23011	0.15908
WARS	6.07725	6.38186	6.22955	0.215391
C14orf166	6.34202	6.11184	6.22693	0.162759
OLFML3	5.62064	6.83233	6.22649	0.856795
RP11-742N3.1	6.27241	6.17656	6.22448	0.0677785
RP5-857K21.6	6.04256	6.40067	6.22161	0.253222
GPAA1	5.92201	6.51818	6.2201	0.421558
COPS6	6.42651	6.01328	6.2199	0.292196
ISCU	5.81121	6.62321	6.21721	0.574173
GPX8	6.06426	6.36416	6.21421	0.212058
SUMO1	6.29418	6.13256	6.21337	0.114282
AC012379.1,EID1	6.24485	6.17979	6.21232	0.0460051
RAB13	6.16986	6.25332	6.21159	0.0590117
UBE2B	6.17989	6.24231	6.2111	0.0441388
MDK	6.9134	5.49853	6.20597	1.00047
TUSC3	6.31983	6.08859	6.20421	0.163506
DAP	6.48304	5.92367	6.20335	0.395536
ITGBL1,RP11-397O8.4	4.52429	7.87341	6.19885	2.36819
MTHFD2	6.32436	6.06993	6.19715	0.179907
TNFRSF12A	6.30997	6.08383	6.1969	0.159904
RPL7	5.91106	6.48205	6.19655	0.403746
ITGA11	5.08946	7.30289	6.19617	1.56513
SET	6.50501	5.88682	6.19591	0.437127
CD9	6.00605	6.38419	6.19512	0.267383
PRMT1	6.30201	6.08521	6.19361	0.153301
SDHC	6.13963	6.24463	6.19213	0.0742443
SEPW1	5.78108	6.59771	6.18939	0.577441
IFI27L2	5.9402	6.43703	6.18861	0.351313
SHISA5	5.93192	6.44455	6.18824	0.362481
NDUFB4	6.04164	6.33335	6.18749	0.206271
CDC42	6.20226	6.16685	6.18456	0.0250351
SUMO2	6.24871	6.11507	6.18189	0.0944995
ARL2,SNX15	5.93884	6.41782	6.17833	0.338689
RBM5,RBM6	6.13752	6.21735	6.17743	0.0564478
MXRA7	5.5994	6.75093	6.17516	0.814252
PAMR1	7.24027	5.10536	6.17282	1.5096
HLA-E	5.89145	6.44907	6.17026	0.394297
IFI6	5.5558	6.76706	6.16143	0.856487
HSPE1	6.03361	6.28812	6.16087	0.179969
GTF2A2	6.05968	6.25716	6.15842	0.139635
C11orf58	6.13459	6.17156	6.15308	0.0261392
PSMA4	6.23069	6.07136	6.15102	0.112663
H3F3B	6.18519	6.11648	6.15083	0.0485835
LEPRE1	6.13574	6.16494	6.15034	0.0206482
CERCAM	5.31899	6.98094	6.14997	1.17517
LAMP2	5.8911	6.4071	6.1491	0.364864
RP11-398K22.3	6.33024	5.96196	6.1461	0.260419
PCBP1	5.87321	6.41613	6.14467	0.383899
PRELID1	6.02614	6.25703	6.14159	0.163261
PTK7	6.57149	5.71107	6.14128	0.608411
COPZ2	5.45163	6.81863	6.13513	0.96662
DECR1	6.10713	6.16118	6.13415	0.038217
ACTR3	6.55517	5.71241	6.13379	0.59592
ERP29	6.04369	6.22369	6.13369	0.127281
BSCL2,HNRNPUL2,RP11-831H9.16	5.81648	6.44842	6.13245	0.446852
DAZAP2	6.30259	5.96175	6.13217	0.241008
SCLY,UBE2F	6.09414	6.16783	6.13098	0.0521028
AC068491.1,AC108463.1	6.19333	6.06727	6.1303	0.0891359
MAMDC4,PHPT1	6.07557	6.18492	6.13024	0.0773178
TPP1	6.10878	6.14855	6.12867	0.0281247
FAM89B,SSSCA1	6.03897	6.21787	6.12842	0.126502
PICALM	6.0951	6.15741	6.12625	0.04406
U6	6.61306	5.63524	6.12415	0.691421
FKBP9	5.81561	6.43141	6.12351	0.435434
KIAA0174	5.96729	6.27902	6.12315	0.220429
HSD17B4	5.81747	6.42799	6.12273	0.431702
SFRP4	5.51619	6.72247	6.11933	0.852965
MIR1292,NOP56,SNORA51,SNORD110,SNORD56,SNORD57,SNORD86	5.98732	6.24828	6.1178	0.184525
LLPH,RP11-745O10.4,TMBIM4	6.0618	6.17367	6.11773	0.0791093
PSMA6	6.22648	6.00138	6.11393	0.159167
FIP1L1,PDGFRA	6.25208	5.97309	6.11259	0.197273
RCN3	5.58931	6.63559	6.11245	0.739831
TMBIM1	5.6354	6.58107	6.10823	0.668689
FUS	6.20783	6.00073	6.10428	0.146442
VDAC3	6.19617	6.01186	6.10402	0.130322
ELOVL1	5.96267	6.24462	6.10365	0.199371
PLOD3	5.93434	6.27238	6.10336	0.23903
KRT18	7.35704	4.84302	6.10003	1.77768
MDH2	6.05078	6.1488	6.09979	0.0693148
CAST	5.75385	6.44513	6.09949	0.488813
PLAT	7.02631	5.16999	6.09815	1.31262
FLOT1	5.87908	6.312	6.09554	0.306122
NDUFB1	6.13771	6.05064	6.09417	0.061566
UBA52	6.05095	6.13443	6.09269	0.0590311
PSMB3	6.19254	5.98748	6.09001	0.145
C5orf45,TBC1D9B	5.79302	6.38651	6.08976	0.419661
TXNRD1	5.99745	6.18112	6.08929	0.129874
RPS28	5.94468	6.23032	6.0875	0.201982
MIR1304,SNORA1,SNORA18,SNORA25,SNORA32,SNORA40,SNORA8,SNORD5,TAF1D	6.37112	5.80344	6.08728	0.401409
FUT5,NDUFA11	6.15832	6.01221	6.08526	0.103317
COPB2	6.10334	6.06466	6.084	0.027349
PSMB6	6.17912	5.98477	6.08195	0.137425
SCAMP3	5.91147	6.2521	6.08179	0.24086
VCL	6.18834	5.97504	6.08169	0.150825
DNAJB11	6.37949	5.78384	6.08166	0.421186
MAP2K2	5.63663	6.52651	6.08157	0.629237
CORO1C	6.21031	5.95104	6.08067	0.18333
DAP3	6.04701	6.11282	6.07991	0.0465322
P4HA1	5.77259	6.3867	6.07964	0.434245
CIRBP	5.9718	6.18568	6.07874	0.151235
RP11-622K12.1	6.04458	6.11005	6.07732	0.0462943
AC008763.1	6.04101	6.11336	6.07718	0.0511609
XBP1	6.31091	5.84111	6.07601	0.332195
AC023024.1	6.19067	5.96009	6.07538	0.163045
PRKCDBP	6.15865	5.98951	6.07408	0.119601
PDCD5	5.97665	6.1696	6.07313	0.136435
DNAJC14,RP11-762I7.5,SARNP	6.16628	5.97587	6.07107	0.134638
SBDS	5.76775	6.37364	6.07069	0.428427
SRSF9	6.12813	6.00949	6.06881	0.0838897
HBXIP	6.07793	6.05551	6.06672	0.0158553
GALNT1	4.48906	7.63787	6.06347	2.22654
TLN1	5.92865	6.19751	6.06308	0.190112
CLPTM1L	5.97332	6.14599	6.05965	0.122094
DNAJA1	6.0339	6.08241	6.05815	0.0343003
SRSF3	6.28111	5.82711	6.05411	0.32103
CAPG	5.59077	6.51702	6.0539	0.654955
AC124303.3,SNORD107,SNRPN,SNURF	5.54301	6.56391	6.05346	0.721886
ERH	6.06215	6.03966	6.0509	0.0159039
RP11-334A14.3,SCP2	5.95324	6.14363	6.04843	0.134624
SLC35B1	6.23275	5.86402	6.04839	0.260729
RNU5B-2P	5.95196	6.14249	6.04722	0.134724
HNRPDL	6.17863	5.91469	6.04666	0.186629
PPA2	6.10567	5.98344	6.04456	0.0864289
RBPMS	6.32219	5.76657	6.04438	0.392883
RRAS	5.69131	6.39515	6.04323	0.497694
PSAT1	5.65153	6.43463	6.04308	0.553734
SDC2	5.30424	6.78173	6.04298	1.04474
FKBP2	6.07051	6.01446	6.04248	0.0396298
COX7B	6.21942	5.86526	6.04234	0.250434
ATP6AP1	5.84149	6.24292	6.04221	0.283857
GNG11	7.40957	4.6743	6.04193	1.93413
TARS	5.90666	6.17547	6.04107	0.190078
LTBP2	5.62331	6.44731	6.03531	0.582654
KRT7	5.52852	6.54155	6.03504	0.716321
NDUFA12	5.80069	6.26432	6.0325	0.327837
BLID,RP11-166D19.1	6.41796	5.64465	6.03131	0.546815
PIGY,RP11-466G12.4	5.89165	6.16845	6.03005	0.195733
MALAT1	5.96416	6.09445	6.02931	0.0921279
HEXA	5.54991	6.50787	6.02889	0.677382
CD164	5.92826	6.12699	6.02762	0.140521
COPE	6.23802	5.81486	6.02644	0.29922
PLP2	5.69798	6.35235	6.02517	0.462715
GDF15	6.35266	5.69702	6.02484	0.463606
NBL1	5.84103	6.20832	6.02468	0.259713
SF3B1	6.13823	5.90855	6.02339	0.162409
RBM14,RBM14-RBM4,RBM4,RP11-658F2.8	6.14556	5.89927	6.02241	0.174156
C19orf56	5.85879	6.18222	6.0205	0.228703
ATP1A1	5.67308	6.36233	6.0177	0.487375
PLOD2	5.41587	6.61868	6.01728	0.85052
CLTC	6.10045	5.93385	6.01715	0.117799
SRI	5.94107	6.0889	6.01499	0.104531
RAB32	6.08202	5.94701	6.01451	0.0954633
SEPT7	5.8882	6.13563	6.01192	0.17496
DBN1	6.14087	5.8828	6.01184	0.182484
FBLN5	6.67755	5.34478	6.01117	0.942409
NDUFB10	5.90458	6.11697	6.01078	0.150185
AC016739.2	6.06812	5.94675	6.00744	0.0858269
ITM2C	6.15537	5.85935	6.00736	0.209324
C1orf122	5.91351	6.09209	6.0028	0.126276
TRMT112	6.05556	5.94466	6.00011	0.0784171
C14orf2	5.98935	6.00887	5.99911	0.0137994
CLU	5.67292	6.32497	5.99895	0.461074
STIP1	5.95187	6.04528	5.99858	0.0660519
STAT1	5.18664	6.8068	5.99672	1.14563
SPCS1	5.8844	6.10825	5.99632	0.158281
AHRR,PDCD6	5.86857	6.1223	5.99544	0.179418
C17orf61,PLSCR3	6.03585	5.9528	5.99433	0.0587274
UBE2E1	6.02382	5.96439	5.99411	0.0420196
RTN3	5.61734	6.3704	5.99387	0.532493
FGFR1	5.53442	6.44843	5.99142	0.646304
WBSCR22	6.04003	5.94147	5.99075	0.069693
AC104698.1,LBH	6.94577	5.03522	5.9905	1.35096
SERPINB6	5.99766	5.98078	5.98922	0.0119319
SSB	5.82865	6.14733	5.98799	0.225334
HMGA1	6.74543	5.22836	5.9869	1.07272
PDLIM5	5.9714	5.9949	5.98315	0.0166171
PFDN1	5.95994	6.0061	5.98302	0.0326392
MAP4	5.67359	6.29198	5.98278	0.437266
GLB1,TMPPE	5.75558	6.20711	5.98134	0.319279
RANBP1	6.18293	5.77754	5.98024	0.286657
CDC123	5.87634	6.08057	5.97846	0.144417
ATP5E	6.02592	5.93074	5.97833	0.0673053
SRM	6.02953	5.92531	5.97742	0.0736972
FTLP3	5.51953	6.43391	5.97672	0.646561
MCFD2	5.80175	6.14822	5.97499	0.244992
ARHGAP4,L1CAM,NAA10	5.96702	5.98275	5.97488	0.0111266
C14orf156	6.02211	5.92225	5.97218	0.0706084
UBE2E3	6.06375	5.8785	5.97112	0.130994
GREM1	8.2042	3.73557	5.96988	3.1598
ENY2	5.97424	5.96436	5.9693	0.0069852
CAPRIN1	5.8606	6.07604	5.96832	0.152344
MRPL9,RP11-98D18.3	5.97432	5.96023	5.96727	0.00996092
ATP6V0C	5.71694	6.21311	5.96502	0.350851
ATP6V1H	5.71578	6.21113	5.96345	0.350266
LASS2	5.6765	6.24838	5.96244	0.404381
EMILIN1	6.05942	5.86393	5.96167	0.138237
GLT8D1	5.69973	6.21998	5.95986	0.367872
CCT2	6.1363	5.78256	5.95943	0.250135
GABARAPL1	6.19125	5.72545	5.95835	0.329372
AL645728.2,SSU72	5.80544	6.11107	5.95826	0.216112
PPP1R14B,RP11-783K16.13	6.11807	5.79494	5.95651	0.228489
SF3B5	6.00836	5.90157	5.95497	0.0755133
C16orf53,MVP	5.6341	6.27395	5.95402	0.45244
CLTB	5.75477	6.15043	5.9526	0.279777
VPS28	5.70886	6.19495	5.95191	0.343717
STK25	5.91871	5.98148	5.95009	0.0443884
ANXA7	5.58726	6.31244	5.94985	0.512779
C6orf125	6.03978	5.85711	5.94844	0.129166
RNF103,RNF103-VPS24,VPS24	5.84901	6.0466	5.9478	0.13972
TUBB2C	6.12331	5.77107	5.94719	0.249077
EIF2A	6.11179	5.78225	5.94702	0.233019
MRC2	5.76692	6.12489	5.94591	0.253122
ELN	3.34819	8.54249	5.94534	3.67292
ENG	5.22122	6.66562	5.94342	1.02134
GPR162,LEPREL2,U47924.11	5.88944	5.99202	5.94073	0.0725342
FIBP	5.84415	6.02915	5.93665	0.130812
NHP2L1	5.89717	5.9757	5.93643	0.0555249
JUNB	5.81445	6.05691	5.93568	0.171449
RNF7	5.96057	5.90903	5.9348	0.036443
RAI14	6.47524	5.39178	5.93351	0.766123
COX7A1	5.62194	6.24388	5.93291	0.439779
NDUFS2	5.93912	5.92671	5.93291	0.00877832
MCL1	6.28059	5.58507	5.93283	0.491808
CHMP2A	5.88141	5.98421	5.93281	0.072693
COL5A2	5.79535	6.06786	5.93161	0.192693
SUMO3,UBE2G2	5.72215	6.13923	5.93069	0.29492
COX7A2L	5.97636	5.88366	5.93001	0.0655533
PDIA4	6.41924	5.44005	5.92964	0.692393
GSTK1	5.71846	6.1403	5.92938	0.298288
MEG3	5.87464	5.98396	5.9293	0.0772981
ESYT1,ZC3H10	5.66185	6.1967	5.92927	0.378197
CYBRD1	5.42804	6.42926	5.92865	0.707969
TCEB1	5.8976	5.95373	5.92567	0.0396914
CLNS1A	5.85958	5.99014	5.92486	0.092322
PHLDA3	5.47121	6.37604	5.92362	0.639808
DDIT3	6.08388	5.75963	5.92176	0.22928
TP53I3	6.88306	4.95598	5.91952	1.36265
CSNK1A1,CTB-89H12.4	6.04847	5.78976	5.91911	0.182935
EIF4B	6.00124	5.83436	5.9178	0.118003
RP11-1167A19.14,SF3B2	5.76372	6.07092	5.91732	0.217218
OCIAD2	6.66629	5.16639	5.91634	1.06059
MYADM	6.16	5.67011	5.91506	0.346403
EIF4EBP1	6.1665	5.662	5.91425	0.356735
C3orf1	5.5274	6.28784	5.90762	0.537713
CBX3	6.13582	5.6788	5.90731	0.323166
FAM54B,RP1-317E23.6,SEPN1	5.76811	6.04614	5.90712	0.196592
TFG	5.87304	5.93614	5.90459	0.0446186
DCTN1	5.8041	6.00371	5.9039	0.141142
MRPL52	6.16731	5.64018	5.90375	0.37274
DNAJC4,NUDT22	5.81471	5.98561	5.90016	0.12084
MLL2,PRKAG1	5.74155	6.05633	5.89894	0.222578
MFAP2	6.13252	5.6644	5.89846	0.331015
SRGN	4.30468	7.49096	5.89782	2.25304
CRIM1	6.26135	5.53415	5.89775	0.51421
SNX17	5.66835	6.12249	5.89542	0.321126
UGP2	5.82724	5.96161	5.89442	0.0950137
NHP2	6.05159	5.73331	5.89245	0.22506
UBA1	5.75207	6.03214	5.8921	0.198041
KDELR3	5.77842	6.00356	5.89099	0.159204
ST5	5.90958	5.86335	5.88647	0.032686
RP4-734P14.4,SNRPB,ZNF343	6.25168	5.52092	5.8863	0.516724
ARCN1	5.79725	5.97426	5.88575	0.125166
SFPQ	6.15457	5.61687	5.88572	0.38021
LARP6	5.43686	6.33268	5.88477	0.633441
JUND	6.01605	5.75253	5.88429	0.186331
ZFAND5	6.09778	5.6686	5.88319	0.303475
EWSR1	5.92075	5.84358	5.88217	0.0545614
BASP1	5.30404	6.45842	5.88123	0.816265
DKK1	6.52718	5.23492	5.88105	0.913764
PDHA1	6.13742	5.62297	5.88019	0.363774
C17orf79	5.56828	6.18732	5.8778	0.437727
C11orf2,TM7SF2	5.94051	5.8115	5.876	0.0912227
ERGIC1	5.71304	6.0336	5.87332	0.226671
HYOU1	6.41478	5.33184	5.87331	0.765752
TKT	5.83119	5.91285	5.87202	0.0577374
UAP1	5.56513	6.17835	5.87174	0.433606
ITGB1BP1	5.82125	5.92071	5.87098	0.0703264
MT1P2	6.56627	5.17349	5.86988	0.984841
DCTN6,LEPROTL1	5.84728	5.89015	5.86872	0.0303116
AC132217.4,IGF2,INS,INS-IGF2	5.06965	6.66771	5.86868	1.12999
MPZL1	6.09708	5.63599	5.86653	0.326035
AP006284.2	6.49192	5.23666	5.86429	0.887604
LOXL1	5.11471	6.61274	5.86373	1.05927
HNRNPU,NCRNA00201	5.86505	5.86149	5.86327	0.00251998
PRKCSH	5.6031	6.11919	5.86115	0.364931
NDRG1	5.31186	6.40812	5.85999	0.775168
CDH13	5.51601	6.2039	5.85995	0.486413
GBA	5.41911	6.30024	5.85967	0.623053
PPP2CB	5.88297	5.834	5.85848	0.0346306
GRHPR,RP11-397D12.6	5.75234	5.96362	5.85798	0.149394
ST13	5.83435	5.87974	5.85705	0.0320958
IAH1	6.10528	5.60832	5.8568	0.351406
NGRN	5.73329	5.9763	5.85479	0.171834
PSMA3	5.94717	5.76023	5.8537	0.132184
RRBP1	5.41497	6.29151	5.85324	0.619807
PSMD8	5.83877	5.86335	5.85106	0.0173779
SHMT2	5.92321	5.77789	5.85055	0.102755
ERRFI1	5.47928	6.21161	5.84544	0.517836
AC074286.1,NFE2L2	5.73169	5.95913	5.84541	0.160826
FAM129B	5.4895	6.19806	5.84378	0.501024
CALM1	5.68062	6.00674	5.84368	0.2306
CAGE1,SSR1	5.97325	5.71267	5.84296	0.184257
CAPZA2	5.88038	5.80517	5.84278	0.0531802
UFD1L	5.63105	6.04903	5.84004	0.295557
TMEM98	5.89964	5.77478	5.83721	0.0882899
ACADM,RABGGTB,SNORD45A,SNORD45B,SNORD45C	5.79036	5.88239	5.83637	0.0650759
NDUFB7	5.79467	5.87495	5.83481	0.0567658
AC090425.1,NDUFB5	5.80867	5.86013	5.8344	0.0363879
TMEM219	5.74224	5.92475	5.83349	0.129055
LASS5	5.68323	5.98373	5.83348	0.21248
AURKAIP1	5.77873	5.8878	5.83327	0.0771234
SC4MOL	6.16254	5.50095	5.83175	0.467814
RALY	5.56454	6.09571	5.83012	0.375591
AC017116.11,DBNL	5.59856	6.06099	5.82977	0.326993
SERINC1	5.46231	6.19481	5.82856	0.517952
ARID4B,RBM34	5.75473	5.90143	5.82808	0.10373
CCDC13,HHATL,HIGD1A	5.84519	5.80928	5.82723	0.0253892
XRCC5	5.79494	5.85826	5.8266	0.0447695
NDUFB3	5.7564	5.89289	5.82465	0.0965128
C9,DAB2	5.77134	5.87297	5.82215	0.0718616
PSMC5	5.67117	5.96792	5.81955	0.209833
AL353354.1,DNAJC8	5.93556	5.69975	5.81766	0.166746
KRT19	7.68138	3.95325	5.81731	2.63619
ACTR2	5.75383	5.88003	5.81693	0.0892366
PIGT	5.44906	6.18376	5.81641	0.519517
PSMD9,RP11-87C12.2,WDR66	5.73181	5.89354	5.81267	0.114367
TMEM85	5.53523	6.08924	5.81223	0.391747
MFSD1,RP11-379F4.4	5.61388	6.00889	5.81138	0.279315
HIF1A	5.43142	6.19047	5.81095	0.536727
NCSTN	5.27843	6.34339	5.81091	0.753045
FBN1	5.07649	6.54213	5.80931	1.03637
DCTD	5.83979	5.77761	5.8087	0.0439619
EIF3G	5.78445	5.8322	5.80833	0.0337605
PPP1R15A	5.96753	5.64351	5.80552	0.229115
CSRP2	6.92198	4.68783	5.80491	1.57978
ARL6IP5	5.16472	6.44432	5.80452	0.904814
OPTN	5.58718	6.02179	5.80448	0.307319
NRBP1	5.68678	5.921	5.80389	0.165618
MAN1B1	5.39345	6.21178	5.80261	0.578644
CHI3L1	5.47689	6.12588	5.80138	0.458905
SPOCK1	6.36631	5.23628	5.8013	0.799049
CLEC3B,EXOSC7	4.7967	6.80162	5.79916	1.4177
NDUFAB1	5.83532	5.76018	5.79775	0.0531298
PDLIM4	6.02475	5.56759	5.79617	0.323259
WDR13	5.65315	5.9372	5.79517	0.200852
C6orf145	5.95807	5.63003	5.79405	0.231958
UQCR10	5.8179	5.76635	5.79213	0.0364501
SNRPE	6.00049	5.58263	5.79156	0.295476
TRAPPC4	5.82067	5.76073	5.7907	0.0423839
PARVA	5.74809	5.83125	5.78967	0.0588017
RAMP1	6.27307	5.30593	5.7895	0.683871
YARS	5.75415	5.82091	5.78753	0.0472095
SH3BGRL	5.76142	5.80399	5.7827	0.0301021
C20orf30	5.63273	5.93239	5.78256	0.211896
OAT	5.60083	5.96331	5.78207	0.256313
MMADHC	5.89628	5.6653	5.78079	0.163322
EPAS1	5.19109	6.36925	5.78017	0.833081
GABARAPL2	5.45814	6.09686	5.7775	0.451648
AC174470.1,FAM195B	5.79315	5.75907	5.77611	0.0240992
BAD	5.70907	5.84058	5.77482	0.0929909
GLTSCR2	5.64995	5.89707	5.77351	0.174734
EXOSC1	5.75057	5.79638	5.77347	0.0323912
PKIG	6.03722	5.50839	5.7728	0.373935
PLXNB2	5.35368	6.19086	5.77227	0.591979
MRPL27	5.80852	5.72521	5.76686	0.0589124
C11orf51	6.02156	5.511	5.76628	0.361018
LTBP3	5.58982	5.94271	5.76626	0.249532
VAMP5	5.08072	6.45178	5.76625	0.969482
C11orf66,RP11-286N22.8,SDHAF2	5.63591	5.89642	5.76616	0.184215
PLEKHO1,RP11-458I7.4	6.14073	5.39135	5.76604	0.529895
PSME2	5.97011	5.56086	5.76549	0.289377
POMP	5.76665	5.75937	5.76301	0.00514156
DDAH1	5.90069	5.62295	5.76182	0.196391
OLA1	5.71081	5.81255	5.76168	0.0719431
HK1	5.33138	6.19154	5.76146	0.608226
NDUFA1	5.80264	5.71912	5.76088	0.0590577
REEP5	5.57004	5.95063	5.76034	0.26912
SRSF5	5.59552	5.92453	5.76002	0.232647
FABP3	5.60292	5.91308	5.758	0.219311
PCMT1	5.78057	5.73112	5.75585	0.0349639
EI24	5.72078	5.78926	5.75502	0.0484211
HDAC2	5.97328	5.53465	5.75396	0.310153
CHD4	5.67527	5.83165	5.75346	0.110584
FAM176B	6.18648	5.31895	5.75272	0.613443
PSMD1	5.71894	5.78444	5.75169	0.0463166
CARS2	5.51537	5.98748	5.75143	0.333835
WSB2	6.07049	5.43086	5.75068	0.452286
HN1	6.22242	5.27703	5.74972	0.668492
RAB5C	5.49243	6.00483	5.74863	0.362325
ARHGEF2,RP11-336K24.4,RP11-336K24.6	5.52633	5.96417	5.74525	0.309594
HIGD2A	5.64723	5.84098	5.7441	0.137005
H2AFV	5.97948	5.50695	5.74322	0.334129
ADD1	5.57222	5.91139	5.7418	0.239828
METTL11A	5.8648	5.61637	5.74058	0.175662
HNRNPH3	5.80134	5.67601	5.73867	0.0886231
MIR1236,RDBP	5.67562	5.80091	5.73826	0.0885911
HEBP2	5.55473	5.91958	5.73716	0.25799
BOD1	5.81166	5.66137	5.73651	0.106266
SCARB2	5.61034	5.86086	5.7356	0.177146
THOC7	5.75708	5.71049	5.73379	0.0329438
TPD52L2	5.71045	5.75104	5.73075	0.0286973
FXR1	5.57685	5.88185	5.72935	0.215661
TRAPPC3	5.55191	5.90449	5.7282	0.249312
VDAC2	5.68885	5.76682	5.72784	0.0551322
TMED10	5.52908	5.92658	5.72783	0.281077
CCDC53	5.39832	6.05731	5.72781	0.465976
C11orf48,INTS5,RP11-831H9.11	5.86043	5.58801	5.72422	0.192635
SLC16A3	5.30885	6.13955	5.7242	0.587393
DCTN3	5.59509	5.8462	5.72065	0.177558
PRCP	5.40537	6.03377	5.71957	0.444347
CCNL1	5.70067	5.72887	5.71477	0.0199405
MMP11	7.10157	4.32777	5.71467	1.96137
DRG1,SFI1	5.70458	5.72406	5.71432	0.0137779
RP11-478C6.4	6.4395	4.98629	5.7129	1.02757
RAB1B	5.42282	6.00124	5.71203	0.409006
TIMM23	5.72106	5.70232	5.71169	0.013256
NFE2L1	5.01632	6.40401	5.71017	0.981245
TIMM10	5.85364	5.56543	5.70953	0.203795
ATP6V1G1	5.7997	5.61424	5.70697	0.131136
CSNK1E,RP3-449O17.1	5.88463	5.52917	5.7069	0.251343
LEPR,LEPROT	4.87057	6.54098	5.70577	1.18115
MFF	5.69755	5.71392	5.70574	0.0115752
TCEAL8	5.6772	5.73117	5.70418	0.0381637
MTHFD1L	5.75638	5.65159	5.70398	0.074095
CTBP1	5.72794	5.67746	5.7027	0.0356923
SPATS2L	5.53719	5.86787	5.70253	0.233825
VEGFA	5.71341	5.69139	5.7024	0.0155711
AC008073.5	5.78452	5.61336	5.69894	0.121026
GDI1	5.62502	5.76952	5.69727	0.10218
ADAM9	5.6386	5.75443	5.69651	0.0819099
ANAPC13	5.55283	5.83505	5.69394	0.199561
PRDX3	5.57865	5.8085	5.69357	0.162532
PQBP1	5.84138	5.54437	5.69287	0.210017
GGT1,KB-1995A5.13,SNRPD3	5.64395	5.74007	5.69201	0.0679736
LRP10	5.24945	6.13276	5.6911	0.624598
ATP6V0D1	5.55859	5.82086	5.68973	0.18545
CDC37,MIR1181	5.54963	5.82746	5.68854	0.196451
TMEM106C	5.67809	5.69817	5.68813	0.0141984
PXDN	5.89747	5.47821	5.68784	0.29646
FNTA,HOOK3,RP11-598P20.5	5.57745	5.7974	5.68743	0.15553
PON2	5.28562	6.08906	5.68734	0.568118
ZMAT2	5.51819	5.85165	5.68492	0.235792
NSA2	5.71367	5.64919	5.68143	0.0455931
SNORA33	5.66613	5.69381	5.67997	0.0195697
MGAT1	5.47191	5.88574	5.67882	0.292623
C9orf86,KIAA1984,TMEM141	5.57364	5.77881	5.67622	0.145077
RIC8A	5.50541	5.84556	5.67549	0.240519
AC018462.3,COMMD1	5.72394	5.62683	5.67538	0.0686694
DPYSL3	5.9872	5.3627	5.67495	0.44159
CASP4	5.76681	5.57334	5.67008	0.136799
MAT2A	5.62381	5.71613	5.66997	0.0652767
SMPD1	5.01044	6.32859	5.66951	0.932066
SEPT9	5.60555	5.73304	5.6693	0.0901463
GPC1	5.27724	6.06111	5.66918	0.554277
NT5E	5.53417	5.80141	5.66779	0.188967
HNRNPH2,RP1-164F3.9,RPL36A	5.68077	5.65465	5.66771	0.0184745
BNIP3L	5.65115	5.6828	5.66697	0.0223791
ABHD14B,PCBP4,RP11-155D18.12	5.38203	5.95013	5.66608	0.401711
MYOF	5.46722	5.86334	5.66528	0.280098
LSMD1	5.68706	5.64321	5.66513	0.0310054
LAMTOR2	5.56181	5.76662	5.66422	0.14482
PSMC2	5.52052	5.80511	5.66282	0.201237
HADHB	5.54781	5.77767	5.66274	0.162533
EIF4E2	5.65718	5.66827	5.66273	0.00784158
MIR761,NRD1	5.68653	5.63583	5.66118	0.0358554
TMCO1	5.70262	5.61896	5.66079	0.0591529
MRPL17	5.82939	5.49216	5.66077	0.238458
RHOB	5.3103	6.01056	5.66043	0.495157
APEH	5.51542	5.80398	5.6597	0.20404
UROS	5.48008	5.83792	5.659	0.25303
NARS	5.57624	5.73629	5.65627	0.113168
C20orf24	5.5402	5.77115	5.65568	0.163311
ZNF428	5.74178	5.56891	5.65535	0.122239
AHNAK	5.28578	6.02369	5.65473	0.521781
TIMM17A	5.94057	5.36784	5.6542	0.404981
CAMTA1	5.8441	5.45693	5.65052	0.273769
ID2	4.88754	6.41001	5.64877	1.07655
FERMT2	5.58255	5.71305	5.6478	0.0922791
CALCOCO2	5.54295	5.74843	5.64569	0.145303
POLD2	5.2867	6.00315	5.64492	0.506609
DIABLO,RP11-512M8.5,VPS33A	5.6176	5.66906	5.64333	0.0363874
YPEL5	5.75173	5.53324	5.64248	0.154493
C9orf3,MIR24-1	5.67415	5.60334	5.63874	0.0500671
DDX17	5.6944	5.5829	5.63865	0.0788437
C11orf67	5.63189	5.64273	5.63731	0.00766123
ENSA	5.55989	5.714	5.63695	0.108975
GADD45A	5.80951	5.46082	5.63517	0.246564
RHEB	5.5915	5.67829	5.6349	0.0613709
INO80B,WBP1	5.37533	5.89224	5.63378	0.365511
C17orf84,MPRIP	5.69881	5.56467	5.63174	0.094855
NAP1L4	5.5582	5.70507	5.63164	0.103851
5S_rRNA	5.39144	5.86945	5.63045	0.338
VAMP3	5.39784	5.8625	5.63017	0.328564
IPO5	5.6929	5.5661	5.6295	0.0896625
PSMD6	5.60137	5.65369	5.62753	0.0369945
SYCP2L,TMEM14B	5.66413	5.58992	5.62702	0.0524751
HNRNPAB	5.74666	5.506	5.62633	0.170173
SAR1A	5.52991	5.71925	5.62458	0.133886
IGFBP2	3.24694	7.9994	5.62317	3.3605
EIF3B	5.51724	5.72809	5.62266	0.14909
LITAF	5.40826	5.83198	5.62012	0.299615
GYPC	6.45836	4.78157	5.61997	1.18567
ISG15	5.75754	5.4823	5.61992	0.194624
GYG1	5.5878	5.65134	5.61957	0.0449266
PMP22	4.56382	6.67392	5.61887	1.49207
MYLK	6.66088	4.57683	5.61886	1.47365
GNS	5.60212	5.63467	5.61839	0.0230125
NFU1	5.65687	5.57636	5.61662	0.0569265
AC079949.1	5.59113	5.64187	5.6165	0.0358833
PUF60	5.62143	5.61118	5.61631	0.00724743
MAF1	5.47611	5.75561	5.61586	0.197636
ADM	6.20546	5.02514	5.6153	0.834612
PGRMC2	5.64755	5.58059	5.61407	0.0473469
FUNDC2	5.4161	5.8081	5.6121	0.27719
COL8A1	5.06409	6.15565	5.60987	0.771853
IER2	5.85911	5.36036	5.60974	0.352675
LTBR	5.01925	6.20019	5.60972	0.835048
CAPN1	5.60441	5.6124	5.6084	0.00564789
LUC7L3	5.62315	5.58826	5.6057	0.0246717
ATP2A2	6.21595	4.99457	5.60526	0.863649
CHMP4B	5.52613	5.68006	5.6031	0.108844
SPG20	5.8069	5.39725	5.60208	0.289668
ACTR1A	5.45373	5.7416	5.59767	0.203557
ARAP1,STARD10	5.3704	5.82178	5.59609	0.319175
FBLIM1	5.754	5.43324	5.59362	0.226814
PTPLA	5.60387	5.58156	5.59272	0.0157759
CD276	5.19073	5.99317	5.59195	0.567414
PEF1	5.4879	5.69598	5.59194	0.147136
TMEM109	5.28354	5.9002	5.59187	0.436041
RAP1B	5.27542	5.90462	5.59002	0.444912
TM7SF3	5.16399	6.0153	5.58965	0.60197
SRPRB	5.47566	5.70276	5.58921	0.160585
C9orf16	5.65034	5.52785	5.5891	0.0866136
PGLS	5.55679	5.61983	5.58831	0.0445728
APOA1BP	5.53194	5.64293	5.58743	0.0784775
HMGN2	5.66251	5.51012	5.58631	0.107754
H2AFY	5.611	5.55642	5.58371	0.0385904
RP11-379J5.2	5.60567	5.56023	5.58295	0.0321332
TMEM120A	5.2624	5.90334	5.58287	0.453215
MRPL24	5.50146	5.66166	5.58156	0.113283
KIAA1199	4.89557	6.26697	5.58127	0.969726
FAM127B	5.57268	5.58919	5.58094	0.0116727
U6	5.64735	5.51452	5.58094	0.0939264
CLSTN1	5.27071	5.88853	5.57962	0.436863
TM9SF2	5.42778	5.73084	5.57931	0.214292
CREB3L1	5.25325	5.90252	5.57788	0.4591
C4orf3	5.03799	6.11636	5.57718	0.762526
DPY30,MEMO1	5.58293	5.56903	5.57598	0.00982881
MRPL23	5.88258	5.26541	5.574	0.436404
ACAT1	5.45569	5.69213	5.57391	0.16719
DCAF8,PEX19	5.31754	5.83018	5.57386	0.36249
APRT	5.35426	5.79276	5.57351	0.310068
SLC35B2	5.4065	5.74004	5.57327	0.235847
PCDHGA1,PCDHGA10,PCDHGA11,PCDHGA12,PCDHGA2,PCDHGA3,PCDHGA5,PCDHGA6,PCDHGA7,PCDHGA8,PCDHGB1,PCDHGB2,PCDHGB4,PCDHGB6,PCDHGB7,PCDHGC3,PCDHGC4,PCDHGC5	5.26403	5.88199	5.57301	0.436968
CYBA	5.54911	5.5962	5.57265	0.0332957
HSD17B10	5.76514	5.3791	5.57212	0.27297
ATP5D	5.66351	5.47795	5.57073	0.131213
MAP1LC3B	5.39115	5.74711	5.56913	0.251702
HRAS	5.41777	5.7175	5.56763	0.211941
HNRNPL	5.6809	5.45113	5.56601	0.162472
RBMX	5.73347	5.39681	5.56514	0.238053
PPA1	5.44399	5.6807	5.56235	0.167379
COL16A1	5.4283	5.69576	5.56203	0.189127
WDR46	5.72717	5.39566	5.56142	0.234419
COPS7A	5.14584	5.97172	5.55878	0.583987
CCDC104	5.25636	5.85733	5.55684	0.424951
ENO2,LRRC23,RPL13P5	5.03629	6.07531	5.5558	0.734694
HADHA	5.24387	5.86584	5.55486	0.439798
PFKP	5.7161	5.39283	5.55447	0.228593
HMGB1P3,SP100	5.83087	5.27781	5.55434	0.391072
TMEM165	5.41577	5.69093	5.55335	0.194569
RP1-96H9.6,TNFRSF1A	4.45963	6.64349	5.55156	1.54422
VMP1	5.55938	5.54373	5.55156	0.0110689
TCEAL1,TCEAL3	5.5463	5.55681	5.55156	0.00743222
MAP4K4	5.32771	5.77525	5.55148	0.316458
MIR199A2	6.00958	5.08659	5.54809	0.652654
MAPK3	5.10992	5.98345	5.54668	0.617677
STOML2	5.58819	5.50388	5.54604	0.059614
AC034102.1,RAB5B	5.55105	5.5392	5.54512	0.00837649
GTF3C6	5.69674	5.39142	5.54408	0.215889
FAM96B	5.63105	5.4559	5.54347	0.123847
AP1S1	5.48738	5.59904	5.54321	0.0789542
DGUOK	5.62047	5.46537	5.54292	0.109669
PRMT2	5.40734	5.6769	5.54212	0.190606
FCGRT	5.38342	5.6999	5.54166	0.223779
AC137834.1,LRP1	5.17599	5.9065	5.54125	0.516548
DHCR24,RP11-67L3.6	5.86093	5.22034	5.54064	0.452967
BAG6	5.4573	5.62347	5.54038	0.117504
CD55	7.4493	3.63077	5.54003	2.70011
SNORA58,UBAP2L	5.49247	5.58679	5.53963	0.0666942
BRP44	5.37228	5.7051	5.53869	0.235336
NDUFV2	5.53723	5.53908	5.53815	0.00131064
CPSF3L,RP5-890O3.9	5.35832	5.71797	5.53814	0.254312
AC022007.5,TMEM111	5.21799	5.85305	5.53552	0.449049
MRPL15	5.73682	5.33405	5.53544	0.284804
C20orf106,C20orf43	5.38583	5.6823	5.53407	0.209638
GLS	5.18912	5.87778	5.53345	0.486957
SRSF11	5.65982	5.40075	5.53028	0.183192
SAE1	5.73711	5.32333	5.53022	0.292582
NQO1	5.00916	6.04708	5.52812	0.733921
C7orf30	5.53182	5.52182	5.52682	0.00707175
PDIA5,SEC22A	5.17847	5.87032	5.5244	0.489215
RPL26L1	5.58498	5.46265	5.52382	0.0864999
SNRNP70	5.42127	5.62606	5.52366	0.144808
PPIC	5.03205	6.01401	5.52303	0.694347
SEC24D	5.66348	5.38161	5.52255	0.199314
TXN2	5.27434	5.76998	5.52216	0.35047
BST1,FAM200B	5.01972	6.02206	5.52089	0.708763
MTIF3	5.28305	5.7538	5.51842	0.33287
PCSK7	5.79301	5.24015	5.51658	0.390929
RP11-802E16.3,TCIRG1	5.7538	5.27869	5.51624	0.335953
GADD45GIP1	5.48847	5.54373	5.5161	0.0390731
LRPAP1	4.99154	6.04057	5.51606	0.74177
AAMP	5.44918	5.58263	5.51591	0.0943608
HEBP1	5.34428	5.68571	5.51499	0.241429
SNORA45	6.00335	5.02366	5.51351	0.692743
IFNGR2	5.23889	5.78595	5.51242	0.386828
DARS	5.55995	5.46414	5.51205	0.0677513
KIAA1949	5.56427	5.45795	5.51111	0.0751815
SPG21	5.67134	5.34889	5.51012	0.228004
TMEM179B	5.33336	5.68405	5.50871	0.247973
CCDC90B	5.47517	5.54056	5.50787	0.0462408
PCNP	5.59687	5.41758	5.50723	0.126777
INSIG1	6.15403	4.85983	5.50693	0.915141
RFXANK	5.78018	5.23258	5.50638	0.387209
PLAU	4.92432	6.08842	5.50637	0.823137
FUCA2	5.51823	5.49413	5.50618	0.0170406
GLUD1	5.38298	5.62874	5.50586	0.173774
UPP1	6.13388	4.87684	5.50536	0.888867
ECM1	5.44995	5.55393	5.50194	0.0735258
IK	5.36909	5.63446	5.50177	0.18765
C12orf44	5.60441	5.39717	5.50079	0.146541
MRPL43	5.34713	5.65088	5.499	0.214785
VASN	5.27705	5.71971	5.49838	0.313006
IDH3G	5.38509	5.60991	5.4975	0.158971
ALDH7A1	5.25131	5.7418	5.49656	0.346825
CDV3	5.6534	5.33638	5.49489	0.224172
ERBB3,PA2G4,RP11-603J24.9	5.45716	5.53041	5.49378	0.051798
TRA2B	5.7113	5.26976	5.49053	0.312217
HCP5,MICA	5.35067	5.62782	5.48924	0.195979
EMD	5.4316	5.5456	5.4886	0.0806111
SERBP1	5.54095	5.43437	5.48766	0.0753586
SRPR	5.20603	5.76417	5.4851	0.394667
H2AFJ	5.5385	5.43045	5.48448	0.0763995
AP000318.2,MRPS6,SLC5A3	5.72559	5.23357	5.47958	0.347912
ANAPC16	5.391	5.56631	5.47866	0.123962
APH1A	5.34843	5.60669	5.47756	0.182618
DHCR7	5.74579	5.20888	5.47734	0.379649
RSL1D1	5.41075	5.53756	5.47416	0.0896694
SNORA24	5.48693	5.45893	5.47293	0.0198036
GNPTG	5.08286	5.85323	5.46804	0.544735
TAX1BP1	5.40969	5.5262	5.46794	0.0823855
OXA1L	5.35201	5.58359	5.4678	0.16375
ADRM1	5.34712	5.5875	5.46731	0.169972
MRPL37	5.24232	5.69082	5.46657	0.317141
AXL	5.61587	5.31413	5.465	0.213361
AP000351.3,DDT	5.11768	5.81167	5.46467	0.490727
MYO1C	5.347	5.5789	5.46295	0.163973
TMEM138	5.34652	5.57843	5.46247	0.163984
C19orf63	5.36533	5.55852	5.46193	0.136604
PRKAR1A	5.3465	5.57701	5.46176	0.162999
PREB	5.22615	5.69582	5.46098	0.33211
FSCN1	5.27742	5.64255	5.45998	0.258181
RAD23B	5.45386	5.46425	5.45905	0.00734692
MRPL55	5.27975	5.63793	5.45884	0.253269
PDHB	5.57409	5.34146	5.45778	0.164494
AUP1	5.16569	5.74938	5.45754	0.412732
C19orf53	5.37894	5.53075	5.45484	0.107346
MICAL2	5.67365	5.2322	5.45293	0.312147
ADI1	5.29384	5.61155	5.4527	0.224654
CRABP2	5.7145	5.18723	5.45087	0.372835
DND1,HARS	5.44096	5.45844	5.4497	0.0123665
EIF3A,SNORA19	5.41661	5.48017	5.44839	0.0449422
EBP	5.93508	4.96126	5.44817	0.688592
RGS10	7.00118	3.89512	5.44815	2.19632
NT5C3L	5.23605	5.65965	5.44785	0.299531
LMCD1	5.19523	5.69435	5.44479	0.352931
RP1-90K10.3	5.28607	5.60283	5.44445	0.223985
STT3B	5.39209	5.4964	5.44424	0.0737567
ITGA3	5.20739	5.68091	5.44415	0.334832
SLC20A1	5.29533	5.58815	5.44174	0.207051
SF1	5.31141	5.57085	5.44113	0.183453
EXT2	5.11784	5.7634	5.44062	0.456476
METAP2	5.445	5.43569	5.44035	0.00658529
NEK7	5.0585	5.82179	5.44015	0.539725
SNHG8	5.21127	5.66875	5.44001	0.323494
BRD2	5.3901	5.48918	5.43964	0.0700576
PGRMC1	5.59181	5.28408	5.43795	0.217603
YKT6	5.34917	5.52651	5.43784	0.125403
MRPL3	5.47083	5.40122	5.43603	0.0492256
SNORD10	6.08402	4.78781	5.43592	0.916556
IFI16	5.20448	5.66605	5.43527	0.326385
COPS8	5.04763	5.82058	5.4341	0.546563
C17orf37	5.58937	5.27477	5.43207	0.222451
ZNF706	5.38155	5.47911	5.43033	0.0689813
URM1	5.4085	5.44908	5.42879	0.0286977
PSENEN	5.08857	5.76605	5.42731	0.479051
G6PD	4.86385	5.98994	5.4269	0.796263
PFDN4	5.67266	5.18098	5.42682	0.347666
TP53I11	4.955	5.89689	5.42594	0.666014
MRPS15	5.33154	5.5198	5.42567	0.133122
P4HTM,WDR6	5.27226	5.57843	5.42534	0.21649
COMMD9	5.25572	5.59434	5.42503	0.239441
PBXIP1	5.48006	5.3689	5.42448	0.0786
TIAL1	5.55972	5.28858	5.42415	0.191724
C17orf89	5.20237	5.64585	5.42411	0.313581
CDH2	6.2855	4.56218	5.42384	1.21857
GNL3,SNORD19B	5.47366	5.3737	5.42368	0.0706871
MARVELD1	5.15243	5.69398	5.4232	0.382934
SMARCB1	5.62135	5.22366	5.4225	0.281212
TMEM126B	5.33557	5.50326	5.41942	0.118575
C1orf198	5.4878	5.35082	5.41931	0.0968587
MCTS1	5.53414	5.2975	5.41582	0.16733
TAF13	5.30377	5.52444	5.4141	0.15604
C7orf10	5.36005	5.46746	5.41376	0.0759506
ACADVL	4.99179	5.83071	5.41125	0.593201
TMCO3	5.2059	5.61153	5.40871	0.286823
AC074032.1,C12orf62	5.18361	5.63322	5.40841	0.31792
FLII	5.13156	5.68402	5.40779	0.390646
NANS	5.77815	5.03582	5.40699	0.524906
RAB18	5.50576	5.30793	5.40684	0.139887
ACTL6A	5.37829	5.43508	5.40669	0.0401557
AL590708.1,GOLGA2	5.2538	5.55807	5.40594	0.215148
SEC22B	5.47835	5.33015	5.40425	0.104789
CDH11	4.57137	6.23461	5.40299	1.17609
SPTLC1	5.30675	5.49896	5.40286	0.135914
TRIB3	5.33003	5.47306	5.40155	0.101139
MRPL28	5.58027	5.22182	5.40105	0.25346
ARL1	5.53541	5.26483	5.40012	0.191332
SLC39A13	5.28014	5.51741	5.39878	0.167771
GIPC1	5.38508	5.40976	5.39742	0.0174504
NENF	5.12985	5.66096	5.39541	0.375552
CARS	5.33369	5.45382	5.39375	0.0849413
LRRC59	5.47347	5.31234	5.3929	0.113936
RWDD1	5.39437	5.39107	5.39272	0.00233353
UBXN6	5.31201	5.47239	5.3922	0.113405
PLIN3	5.19472	5.58886	5.39179	0.278695
SGCE	4.86779	5.91521	5.3915	0.740633
SERINC3	5.16017	5.62216	5.39116	0.326679
PFDN6	5.47701	5.30298	5.39	0.123053
INPPL1	5.55699	5.22052	5.38875	0.237923
CIZ1	5.27497	5.50156	5.38826	0.160228
BLVRA	5.35686	5.41831	5.38758	0.0434538
ZFAND3	5.2713	5.50242	5.38686	0.163425
PTS	5.40545	5.36688	5.38617	0.0272728
SUCLG1	5.25164	5.52025	5.38595	0.189933
GBE1	5.22373	5.54649	5.38511	0.228225
UBE2L6	5.36409	5.40489	5.38449	0.0288527
ARMC9	5.8739	4.89065	5.38228	0.695262
RRAGA	5.19815	5.56579	5.38197	0.259961
ARHGAP1	5.51511	5.24384	5.37947	0.191814
ATP2C1,RP11-39E3.6	5.45474	5.30379	5.37927	0.106736
RAB2A	5.26765	5.48951	5.37858	0.156878
ANKRD10	5.90245	4.85132	5.37689	0.74326
TOMM20	5.46633	5.28566	5.376	0.12775
DYNC1I2	5.39614	5.35573	5.37594	0.0285772
CNIH	5.25226	5.49505	5.37366	0.171675
TGIF1	5.70707	5.03882	5.37295	0.472522
BPTF,KPNA2	5.73413	5.00694	5.37054	0.514203
CLDND1,CPOX	5.51918	5.22134	5.37026	0.210606
COPA	5.38698	5.35292	5.36995	0.0240883
TOM1	4.88324	5.8532	5.36822	0.685865
AKT2	5.17312	5.55766	5.36539	0.271909
POLR2F	5.16704	5.55986	5.36345	0.277772
DDX24	4.97054	5.75585	5.36319	0.555297
CAPZA1	5.32284	5.40303	5.36293	0.0566971
LIMS2	5.24604	5.47735	5.36169	0.163559
MFAP4	5.80559	4.91714	5.36137	0.62823
EIF4H	5.40223	5.32016	5.3612	0.0580282
PDCD4	4.56083	6.15989	5.36036	1.1307
SAT2	5.35821	5.36186	5.36003	0.00258322
THBS3	4.86623	5.85357	5.3599	0.698157
MIR636,SRSF2	5.52147	5.18685	5.35416	0.236609
EIF1B	5.28165	5.42649	5.35407	0.102415
SLC44A2	4.857	5.85045	5.35372	0.702473
BZW1	5.40843	5.29708	5.35276	0.0787354
RCAN1	4.96918	5.73629	5.35273	0.542427
GET4,SUN1	5.47283	5.23135	5.35209	0.170752
TMEM30A	5.34588	5.35808	5.35198	0.00862478
GSTT1	5.32844	5.3698	5.34912	0.0292483
ACP1	5.41228	5.28594	5.34911	0.0893321
NDUFB11	5.50949	5.18592	5.34771	0.228797
EXT1	5.10293	5.59079	5.34686	0.344972
HDAC3	5.33249	5.35997	5.34623	0.0194348
EDIL3	4.71109	5.98033	5.34571	0.897487
SYPL1	5.38842	5.30119	5.3448	0.0616795
EPRS	5.20634	5.48146	5.3439	0.19454
CCDC142,MRPL53	5.37652	5.30859	5.34255	0.0480334
AHSA1	5.22737	5.45755	5.34246	0.162762
ARHGDIG,ITFG3	4.85124	5.83313	5.34218	0.694298
C4orf49,NDUFC1	5.35554	5.3285	5.34202	0.0191194
OVOL2,SNX5	5.36611	5.31524	5.34068	0.0359721
RHOQ	5.16295	5.51124	5.3371	0.246278
NDUFA2	5.22384	5.44461	5.33422	0.156109
GTPBP2	5.28835	5.3768	5.33258	0.0625434
PDZD11	5.09796	5.56611	5.33204	0.331026
ETFA	5.24097	5.42268	5.33182	0.128486
RP11-1100L3.7	5.51856	5.14297	5.33076	0.265583
SH3GLB1	5.20644	5.45363	5.33003	0.174789
DPYSL2	5.14202	5.51714	5.32958	0.26525
AC010859.1	4.71861	5.93966	5.32914	0.86341
AC091736.5	5.22554	5.42853	5.32704	0.143531
NAPA	5.14978	5.50393	5.32686	0.25042
ANO10	5.00757	5.64355	5.32556	0.449708
NCOA4	5.1385	5.51071	5.32461	0.263189
NPM3	5.49391	5.15519	5.32455	0.239508
AC007401.1,AC007401.2,FEZ2	5.01277	5.63405	5.32341	0.439308
SNX2	4.92628	5.71497	5.32063	0.557686
SLC39A1	5.19368	5.44685	5.32027	0.179019
NIPSNAP1,THOC5	5.34297	5.29376	5.31837	0.0347943
MEA1	5.17912	5.45453	5.31683	0.194744
CDC16	5.20583	5.42693	5.31638	0.156338
PPP1CC	5.47809	5.15316	5.31563	0.229766
B4GALT2	4.97729	5.65355	5.31542	0.478184
SLC25A1	5.37014	5.26053	5.31534	0.0775056
ACLY	5.17612	5.45389	5.315	0.196416
AL139022.1,CHURC1,FNTB	5.27324	5.35657	5.31491	0.0589258
PHC2	5.74884	4.8808	5.31482	0.613798
JUN	5.1173	5.51186	5.31458	0.278991
NID1	6.41414	4.21452	5.31433	1.55537
HNRNPF	5.32037	5.30391	5.31214	0.0116368
RCN2	5.19385	5.43034	5.31209	0.167228
AP002884.2,BCO2,RPS12P21,SDHD,TEX12	5.1462	5.47771	5.31195	0.234411
ZFP36	5.36956	5.2542	5.31188	0.0815719
C20orf3	5.08613	5.53754	5.31183	0.319192
ARFGAP3,PACSIN2	5.30934	5.31432	5.31183	0.00352109
DNAL4,SUN2	5.1209	5.50059	5.31074	0.268481
CTD-2331H7.1,PPAP2A	4.78782	5.83318	5.3105	0.739184
FBL	5.57795	5.04299	5.31047	0.378272
UBE2D2	5.39457	5.22317	5.30887	0.121199
Y_RNA	5.1462	5.47067	5.30844	0.229438
TMEM123	5.40537	5.21143	5.3084	0.137137
CDK7	5.39584	5.21978	5.30781	0.124491
IL6	4.27289	6.34088	5.30688	1.46229
HSBP1	5.36394	5.24909	5.30652	0.0812108
RPS19BP1	5.33829	5.27358	5.30593	0.0457618
STC2	4.64567	5.96309	5.30438	0.931558
RNF11	5.13443	5.47424	5.30433	0.240286
MRPL18	5.17191	5.43636	5.30413	0.18699
PPP4C	5.366	5.23928	5.30264	0.0895999
CARD16,CARD17,CASP1	6.91594	3.68835	5.30214	2.28225
TRIP6	4.93611	5.66592	5.30101	0.516058
MPG	5.39204	5.20751	5.29978	0.130484
TTC1	5.2506	5.34611	5.29836	0.0675394
HMGB1	5.71525	4.88121	5.29823	0.589756
TOMM22	5.29163	5.29914	5.29538	0.00531231
CDC42EP1	4.99366	5.59508	5.29437	0.425265
KPNB1	5.3027	5.28402	5.29336	0.013207
SERPINF1	4.57361	6.01267	5.29314	1.01757
GORASP2	5.22377	5.36146	5.29261	0.0973612
ADAMTS1	4.74189	5.84327	5.29258	0.778795
AARS	5.34917	5.23225	5.29071	0.0826728
ELOVL5	5.46442	5.11563	5.29003	0.246632
IDH3B	5.28065	5.29926	5.28996	0.0131626
ARL6IP1	5.65428	4.92017	5.28723	0.519095
METTL5	5.38709	5.18591	5.2865	0.142256
CHMP5	5.16996	5.40031	5.28513	0.162881
TBCB	5.13379	5.43474	5.28427	0.212805
C19orf42	5.2297	5.33609	5.2829	0.0752324
AC092431.1,ANXA4	4.9394	5.62577	5.28258	0.48534
ANTXR2	5.61667	4.94711	5.28189	0.473451
RPL41	5.12877	5.43403	5.2814	0.215854
ITGAV	5.27362	5.28752	5.28057	0.00982617
MRPL21	5.31371	5.24634	5.28003	0.0476407
RAD54L2,TEX264	5.05185	5.50783	5.27984	0.322431
YWHAG	5.211	5.34469	5.27785	0.0945353
LSM1	5.25516	5.29872	5.27694	0.0307988
MYEOV2	5.20453	5.34865	5.27659	0.10191
ORMDL1	5.16559	5.38352	5.27455	0.154098
UBE2V2	5.35062	5.1972	5.27391	0.108479
SCYL1	5.19026	5.3552	5.27273	0.116628
SPTAN1	4.97969	5.56481	5.27225	0.413745
TARDBP	5.32545	5.21783	5.27164	0.076101
KRT222,SMARCE1	5.34431	5.19774	5.27102	0.103646
CDK16	5.01171	5.52913	5.27042	0.365871
CORO1B,PTPRCAP	5.16896	5.37154	5.27025	0.143245
RNU6ATAC	5.34945	5.18895	5.2692	0.113485
BHLHE40	5.4	5.13793	5.26896	0.18531
UBE2Z	5.12439	5.41305	5.26872	0.204115
FRMD6	5.2488	5.28804	5.26842	0.0277473
TMEM9	5.09114	5.44457	5.26786	0.249918
USF2	5.08889	5.44262	5.26576	0.250125
ERI3	5.12348	5.40639	5.26494	0.200048
SRSF7	5.45702	5.07116	5.26409	0.272843
CYB5A	5.17846	5.34832	5.26339	0.12011
DBNDD2,RP3-453C12.13,SYS1	4.98961	5.53701	5.26331	0.38707
PLIN2	4.96364	5.5627	5.26317	0.4236
MAZ	5.19365	5.33136	5.26251	0.0973769
KIAA1191	5.23296	5.29168	5.26232	0.0415166
FMOD	3.99978	6.52349	5.26164	1.78453
ARGLU1	5.46611	5.0529	5.25951	0.292185
C6orf62	5.18084	5.33724	5.25904	0.110597
DDX1	5.21387	5.30311	5.25849	0.063105
ABCB6,ATG9A	4.89736	5.61888	5.25812	0.510192
ATPAF1,KIAA0494	5.12779	5.3879	5.25785	0.183928
PLXND1	4.35856	6.15707	5.25781	1.27174
TMEM214	5.12074	5.39203	5.25638	0.191832
RHBDD2	4.95731	5.55436	5.25583	0.422176
DNAJC9,MRPS16,RP11-152N13.11,RP11-152N13.12	5.23174	5.27736	5.25455	0.0322612
CBR1	5.03623	5.47013	5.25318	0.306819
SEC63	5.1631	5.34036	5.25173	0.125341
RNPEP	5.13022	5.36997	5.25009	0.169529
TAF15	5.08907	5.41003	5.24955	0.226953
CKLF,CKLF-CMTM1,CMTM1	5.18621	5.31224	5.24923	0.0891186
AC105206.1,BMP1	4.94876	5.54451	5.24664	0.421258
TGFB1I1	5.5	4.99316	5.24658	0.358387
ZNHIT1	5.15936	5.32995	5.24465	0.120625
C1orf123	5.17501	5.30953	5.24227	0.0951197
RBCK1	4.99629	5.48732	5.24181	0.347207
SEC62	5.37921	5.1027	5.24095	0.195524
HYAL3,IFRD2,NAT6	5.16372	5.31754	5.24063	0.108764
CAV2	5.54797	4.93161	5.23979	0.435829
C9orf119	5.27238	5.20626	5.23932	0.0467549
PTX3	2.10491	8.37245	5.23868	4.43182
AHCY,RP4-785G19.5	4.99485	5.48228	5.23857	0.344667
PDAP1	5.06351	5.41246	5.23799	0.246744
CFL2	5.30059	5.17395	5.23727	0.0895438
KARS	5.24666	5.22759	5.23712	0.0134804
CRELD2	5.73756	4.73564	5.2366	0.708469
UBAC2	5.12932	5.34296	5.23614	0.151066
RNF130	4.89949	5.5726	5.23605	0.475961
FAM32A	5.09034	5.38073	5.23554	0.205336
HSPA4	5.1936	5.27651	5.23506	0.0586231
NDUFA10	5.15235	5.31699	5.23467	0.116412
MZT2A	5.89974	4.56945	5.23459	0.940659
FBXO7	5.09741	5.36922	5.23331	0.192196
TOP2B	5.416	5.04831	5.23215	0.259998
SDF2	5.07606	5.3875	5.23178	0.220219
PSMF1,RP4-545L17.7	4.86089	5.60079	5.23084	0.523184
RSU1	5.13282	5.32848	5.23065	0.138356
DAPK3	5.39664	5.06242	5.22953	0.236334
C11orf24	4.8754	5.58238	5.22889	0.499909
GLRX3	5.32296	5.13343	5.2282	0.134021
TM2D1	5.08187	5.37186	5.22686	0.205049
B4GALT1	4.29032	6.16231	5.22632	1.3237
LSM7	5.33857	5.1138	5.22619	0.158942
ARL8B	5.22448	5.22542	5.22495	0.000662824
C1QBP	5.35735	5.09244	5.2249	0.18732
DRAM1	5.38399	5.0658	5.22489	0.224992
C7orf50	4.95985	5.48777	5.22381	0.373296
MRPS28,TPD52	5.15759	5.28744	5.22251	0.091823
TXNL4A	5.25986	5.18376	5.22181	0.0538079
MANBAL	5.18024	5.26321	5.22173	0.0586752
SFT2D1	5.26264	5.18051	5.22157	0.0580775
CIB1	5.04855	5.39447	5.22151	0.244599
ATP6V1B2	5.3278	5.11401	5.22091	0.151169
FLNB	5.37273	5.06632	5.21953	0.216663
INHBA	5.47559	4.95804	5.21681	0.365965
AC008038.1,CHCHD3	5.19607	5.23704	5.21655	0.0289659
SMS	5.59519	4.83731	5.21625	0.535898
PTDSS1	5.34507	5.08498	5.21503	0.183909
NCKAP1	5.17263	5.25521	5.21392	0.0583917
NECAP2	5.32387	5.1037	5.21379	0.155687
FAM114A1	5.19167	5.23365	5.21266	0.0296878
SERP1	5.38305	5.04158	5.21232	0.241462
TMEM203,TPRN	4.9599	5.46442	5.21216	0.356752
VTI1B	4.8792	5.54334	5.21127	0.469624
WIPI1	5.09896	5.31902	5.20899	0.155606
DDIT4	4.75349	5.66438	5.20894	0.644101
HMGB2	5.69178	4.72436	5.20807	0.684066
TMSL3	5.64589	4.76888	5.20738	0.620143
PDCD6IP	5.06019	5.3524	5.2063	0.206625
MAPKAP1	5.14112	5.26677	5.20394	0.0888478
LRRFIP1,RBM44	5.36702	5.04018	5.2036	0.23111
IRAK1,MIR718	5.00615	5.40061	5.20338	0.27892
ADSL,RP5-1042K10.13	5.35251	5.0542	5.20335	0.21094
XPOT	5.14909	5.25742	5.20326	0.0766002
PDE4DIP	4.55545	5.85042	5.20294	0.915679
NUCKS1	5.5043	4.89863	5.20147	0.42827
ORMDL2	5.35776	5.0438	5.20078	0.222003
COPS5,LRRC67	5.03736	5.36336	5.20036	0.230522
THOC4	5.4203	4.97923	5.19976	0.31189
BDH2,NHEDC2	5.15967	5.2386	5.19913	0.0558122
LIME1,SLC2A4RG,ZGPAT	4.93373	5.46345	5.19859	0.374566
PSMB8	5.30151	5.09311	5.19731	0.147363
ACSL3	5.19075	5.20251	5.19663	0.00831184
NDUFAF3	5.08132	5.31045	5.19588	0.16202
PARL	5.1869	5.20441	5.19566	0.0123759
ZFP36L1	5.02963	5.36159	5.19561	0.234725
RARS	5.13084	5.25909	5.19497	0.0906874
TXNDC15	5.10844	5.281	5.19472	0.122016
VPS26A	5.06704	5.32104	5.19404	0.179605
CYB5R1	4.55535	5.82794	5.19164	0.899854
AGPAT1	5.04284	5.33806	5.19045	0.208752
DNAJB6	5.42913	4.95093	5.19003	0.338144
WAC	5.25588	5.11952	5.1877	0.096424
UBE2I	5.32697	5.04736	5.18716	0.197714
RAB6A	5.2144	5.15914	5.18677	0.0390746
ADAM12	5.57683	4.79	5.18341	0.556371
ELP2	5.2563	5.11024	5.18327	0.103285
MCAM	4.6136	5.75022	5.18191	0.803712
ACAA1,AP006309.4,Y_RNA	4.81811	5.54431	5.18121	0.513501
ERLEC1	5.09302	5.26733	5.18018	0.123259
NDUFA8	5.13807	5.22109	5.17958	0.0587062
ECHDC1	5.0635	5.29444	5.17897	0.163303
AIP	5.11967	5.23804	5.17885	0.0837005
IFT20	4.90748	5.44819	5.17783	0.382336
COMMD4	5.28951	5.06613	5.17782	0.157949
PYCR1	5.10781	5.24589	5.17685	0.0976387
CDC42EP3	4.94015	5.41109	5.17562	0.333004
SMYD2	4.706	5.64434	5.17517	0.663503
POR	4.88845	5.4617	5.17507	0.405347
MSRB2	5.4294	4.91975	5.17457	0.360377
TRAPPC5	5.10063	5.2482	5.17442	0.104349
ALKBH3,RP11-613D13.2	4.87986	5.4683	5.17408	0.416089
TADA3	5.05301	5.2938	5.17341	0.17027
DNAJB1	5.05836	5.28726	5.17281	0.161858
TFRC	5.36775	4.97767	5.17271	0.275824
NUDC	5.09987	5.2441	5.17199	0.101984
ANP32A	5.16569	5.17467	5.17018	0.00635206
AMOTL2,RPL39P5	4.61359	5.72434	5.16897	0.785422
ATG3	5.1348	5.20213	5.16846	0.0476136
RBBP4	5.41855	4.91782	5.16818	0.354071
KIAA0754,MACF1	5.30147	5.0328	5.16714	0.18998
AC009469.1,TNS1	5.81089	4.52329	5.16709	0.910472
GLO1	5.10521	5.22843	5.16682	0.0871304
HMG20B	5.24767	5.08499	5.16633	0.115037
UBE2A	5.09606	5.23567	5.16586	0.098725
NAA20	4.95073	5.37842	5.16457	0.302427
ATF3	5.76674	4.55785	5.1623	0.854814
TRIM28	5.16848	5.15511	5.16179	0.00945254
PRRX1	4.65612	5.66476	5.16044	0.71322
ASNA1	4.99956	5.32114	5.16035	0.227394
DHRS7	5.1343	5.18561	5.15996	0.0362844
SNORA2	4.82885	5.4853	5.15708	0.464183
ADAMTS2	4.46596	5.8457	5.15583	0.97562
C1orf144	5.18504	5.12551	5.15527	0.0420922
CTDNEP1	5.1022	5.20751	5.15486	0.0744651
CMPK1	4.98779	5.3198	5.15379	0.234766
IDI1	5.45959	4.84563	5.15261	0.434135
C22orf28	5.13148	5.17301	5.15224	0.0293626
BABAM1	5.17539	5.12661	5.151	0.0344922
FYN	4.1317	6.16952	5.15061	1.44095
TRIM8	4.87705	5.4166	5.14683	0.381524
SDC4	5.10624	5.18594	5.14609	0.0563553
SQLE	5.51158	4.77858	5.14508	0.518311
CYBASC3	4.81318	5.47527	5.14422	0.468165
MAP1LC3A	5.02597	5.26012	5.14305	0.165573
AZI2	5.12903	5.15253	5.14078	0.0166175
EFHD1	4.94303	5.33832	5.14067	0.279516
CYC1	4.99874	5.28178	5.14026	0.200139
KLF6	5.16649	5.1132	5.13985	0.0376817
CUEDC2	5.18101	5.09627	5.13864	0.0599208
PYGB	4.79847	5.47812	5.13829	0.480591
STUB1	5.06108	5.21444	5.13776	0.108435
PPME1	5.66386	4.60827	5.13606	0.74642
APBB3,SRA1	4.96637	5.30424	5.13531	0.23891
CALCOCO1	4.9776	5.29271	5.13515	0.222821
HP1BP3	5.37337	4.89694	5.13515	0.336888
TUFM	5.05042	5.2187	5.13456	0.118993
EBNA1BP2	5.18606	5.08292	5.13449	0.0729259
ALCAM	4.41826	5.84689	5.13257	1.0102
STX10	4.98274	5.27858	5.13066	0.209192
SPOCD1	5.67479	4.58583	5.13031	0.770009
DHX15	5.29042	4.96892	5.12967	0.227333
TICAM2,TMED7,TMED7-TICAM2	5.28102	4.97811	5.12956	0.21419
FEZ1	4.34968	5.90813	5.1289	1.10199
MAPRE1	5.163	5.09287	5.12794	0.0495881
LTBP1	4.71993	5.5358	5.12786	0.576907
C5orf32	4.85706	5.39804	5.12755	0.382532
AARSD1	5.22331	5.03158	5.12745	0.135574
LRRC32	4.83876	5.41492	5.12684	0.407404
EIF2S3,RP11-479I1.4	5.32075	4.93224	5.1265	0.274719
AL590369.1,PTGES	3.47335	6.77696	5.12515	2.33601
DHRS3	5.9032	4.34355	5.12338	1.10284
VAPA	5.16297	5.08313	5.12305	0.0564547
SLC2A1	5.23659	5.0085	5.12255	0.161285
HCFC1R1	4.902	5.34198	5.12199	0.311111
SPAG7	5.0041	5.23607	5.12008	0.164025
IDH1	5.07726	5.16271	5.11999	0.0604217
C7orf55,LUC7L2	5.0852	5.15456	5.11988	0.0490476
GLIPR1	4.80806	5.43065	5.11935	0.440243
ARMCX2	4.53236	5.70538	5.11887	0.829449
DLGAP4	4.83341	5.40249	5.11795	0.402401
PERP	4.72931	5.50646	5.11789	0.549527
TCF25	5.09285	5.14059	5.11672	0.0337634
HNRNPR	5.15991	5.0732	5.11656	0.0613093
C9orf30,C9orf30-TMEFF1,TMEFF1	5.39848	4.83455	5.11652	0.398753
SIGMAR1	4.75799	5.46905	5.11352	0.502798
WBP2	4.96463	5.26203	5.11333	0.210292
RAB23	4.72777	5.49818	5.11298	0.544766
PDCD10	5.1027	5.11503	5.10887	0.00871492
CACYBP	5.04296	5.17378	5.10837	0.0925093
SLC35F5	5.08075	5.13347	5.10711	0.0372829
CENPB	4.95994	5.25165	5.1058	0.206276
DNAJC7	4.99189	5.21674	5.10432	0.158989
DCUN1D5	5.23188	4.97493	5.10341	0.181687
SPHK1	5.24811	4.95828	5.1032	0.204942
IP6K2	5.17879	5.02748	5.10314	0.106992
SDHA	4.96849	5.23562	5.10206	0.188891
ZDHHC4	4.84771	5.35537	5.10154	0.358974
DDX3X	5.23514	4.96785	5.10149	0.189006
TCEA2	4.89509	5.30667	5.10088	0.291032
ATP6V1D	5.11782	5.08175	5.09979	0.0255031
YME1L1	5.13065	5.06797	5.09931	0.0443192
CCDC107	5.16816	5.03035	5.09925	0.0974445
MDM2,RP11-611O2.3	4.87447	5.32226	5.09837	0.316634
TIMM8B	4.95086	5.24585	5.09836	0.208588
C18orf32	5.0488	5.14571	5.09726	0.0685237
IKBIP	5.11569	5.07836	5.09702	0.0263984
FBXO18	4.9245	5.2668	5.09565	0.242044
AP2A2	5.00679	5.18365	5.09522	0.125054
TMEM126A	5.16708	5.02297	5.09503	0.101907
COX17,POPDC2	4.97622	5.21298	5.0946	0.167415
FST	3.32964	6.85813	5.09389	2.49502
DFNA5	5.55725	4.62916	5.0932	0.656258
ZBTB8OS	5.19639	4.98964	5.09301	0.146193
CTSF	4.74857	5.4361	5.09233	0.486157
DHX9	5.06258	5.12148	5.09203	0.0416517
ETF1	5.16747	5.01652	5.09199	0.106739
KHDRBS1	5.23317	4.94819	5.09068	0.201512
AL031178.1,FBXO9	5.03027	5.15078	5.09053	0.0852097
AK2	4.97537	5.20229	5.08883	0.160459
AC000120.8,CYP51A1	5.36189	4.81485	5.08837	0.386812
MBNL1	4.8449	5.33182	5.08836	0.344302
GRSF1	5.10351	5.07196	5.08774	0.0223124
FAM38A	4.71995	5.45524	5.0876	0.51993
FKBP7	5.28423	4.89091	5.08757	0.278117
COPS3	5.01441	5.15864	5.08652	0.101981
RDH11	5.1628	5.00585	5.08433	0.110977
PPP1CB,SPDYA	5.48287	4.68265	5.08276	0.565838
CTDSP2	5.12026	5.0448	5.08253	0.0533643
DGKA	4.82964	5.33455	5.0821	0.357031
ANAPC11	4.98929	5.17082	5.08006	0.128358
NEU1	4.98079	5.17901	5.0799	0.140157
MXD1,SNRNP27	5.09085	5.06389	5.07737	0.0190622
VPS25	5.07559	5.07834	5.07696	0.00194638
AMIGO2	6.34575	3.80672	5.07624	1.79537
UGDH	5.00391	5.14623	5.07507	0.100632
ARFGAP1	5.17291	4.97685	5.07488	0.138634
ECHS1	5.0882	5.05998	5.07409	0.0199535
ABHD12	5.02649	5.12132	5.07391	0.0670502
JAM3	4.34022	5.80709	5.07366	1.03724
SSNA1	5.07068	5.07508	5.07288	0.00311272
C9orf78	4.89875	5.24588	5.07231	0.245464
PAIP1	5.14635	4.99734	5.07185	0.105364
TSTA3	5.04637	5.09523	5.0708	0.0345488
PABPN1	5.18449	4.95653	5.07051	0.161195
MIR632,ZNF207	5.1136	5.02564	5.06962	0.0621913
SMYD3	5.12613	5.0127	5.06942	0.0802084
C12orf23	5.17194	4.96671	5.06933	0.145118
SLC4A2	5.25368	4.88471	5.06919	0.260901
MSRB3	5.10846	5.0297	5.06908	0.0556959
CCDC56	5.00896	5.12211	5.06554	0.0800103
ZC3H15	5.01652	5.11339	5.06496	0.0684968
ARMCX3	4.8205	5.30771	5.0641	0.344506
AC023085.1,HSD17B12	4.81739	5.30852	5.06296	0.347283
NCBP2	4.95716	5.16822	5.06269	0.149238
RP11-330H6.5,TLR9,TWF2	5.13222	4.99265	5.06243	0.0986959
RHOG	4.81476	5.30939	5.06207	0.349757
CHCHD10	4.53295	5.59024	5.06159	0.747621
SSFA2	5.89556	4.22732	5.06144	1.17963
ITPA	5.29177	4.83102	5.06139	0.325802
MRPL36	4.90924	5.21172	5.06048	0.213883
CXXC5	4.31466	5.80542	5.06004	1.05413
COMMD7	5.3646	4.75543	5.06001	0.430748
SRP72	5.11886	5.00056	5.05971	0.0836469
HNRNPM	5.048	5.06453	5.05626	0.0116845
MIA3,RP11-378J18.5	5.01175	5.10033	5.05604	0.0626414
RNASET2,RP11-514O12.4,RPS6KA2	4.71344	5.39671	5.05508	0.483143
PKN1	5.23114	4.87764	5.05439	0.249965
GLIPR2	5.32421	4.78322	5.05371	0.382543
GLT25D1	4.87538	5.2265	5.05094	0.248276
CTD-2207L17.1,ITGA1,PELO	5.97358	4.12744	5.05051	1.30542
ABHD4	4.70148	5.39947	5.05048	0.493551
SLC25A10	5.16635	4.93388	5.05011	0.164381
C12orf32,TULP3	5.04916	5.05073	5.04994	0.00111169
CAMLG	4.92876	5.17071	5.04973	0.171079
MAP2K3	4.51655	5.58266	5.0496	0.753852
POLR2K	4.9269	5.1678	5.04735	0.170342
TFPI2	7.46282	2.63075	5.04678	3.41679
AC005618.1,TAF7	4.94773	5.14571	5.04672	0.139998
TMEM45A	4.74553	5.34729	5.04641	0.425513
EPDR1,GPR141,TXNDC3	4.43339	5.65691	5.04515	0.865158
PSMD3	4.94166	5.14238	5.04202	0.141934
UQCRFS1	5.05596	5.02745	5.0417	0.0201618
TBC1D1	5.06647	5.0159	5.04119	0.0357609
UBE2N	5.29699	4.78405	5.04052	0.362702
DUSP14	4.98691	5.09304	5.03997	0.0750447
PDGFC	5.82207	4.25379	5.03793	1.10895
SLC35C2	4.93569	5.14011	5.0379	0.144551
STX4	4.89927	5.17624	5.03776	0.195845
KLHDC3	5.09438	4.98074	5.03756	0.0803536
AZIN1	5.28727	4.78659	5.03693	0.354033
USO1	5.16843	4.90423	5.03633	0.186821
LARS	5.03296	5.03792	5.03544	0.00350873
TM9SF3	5.05793	5.01213	5.03503	0.0323828
SRSF10	5.17196	4.89678	5.03437	0.194584
WDR41	5.11646	4.95083	5.03364	0.117114
UBE2Q1	4.8058	5.2585	5.03215	0.320102
ALG8	5.01448	5.04871	5.0316	0.0242019
NPDC1	4.88485	5.17774	5.0313	0.207105
MAPKAPK2	5.19135	4.87114	5.03125	0.226426
SNORA31	5.57949	4.47977	5.02963	0.777622
MKI67IP	5.11896	4.9391	5.02903	0.127176
TSC22D1	4.40175	5.6561	5.02892	0.886959
CREB3	5.05963	4.98447	5.02205	0.0531472
GPR172A	5.21833	4.82549	5.02191	0.277778
ECI2	4.95913	5.08015	5.01964	0.0855803
AGAP11,BMS1P3,C10orf116	3.11451	6.92419	5.01935	2.69385
ARFIP2	5.00311	5.0341	5.0186	0.0219096
EIF2S2	4.9051	5.13199	5.01854	0.160434
CHCHD8	5.05474	4.98187	5.0183	0.0515264
IGBP1	5.03493	5.00157	5.01825	0.0235927
EZR	5.41372	4.62256	5.01814	0.559433
NSMCE1	4.96016	5.07452	5.01734	0.0808669
MBOAT7	5.21833	4.81614	5.01724	0.284393
KTN1	5.0411	4.99333	5.01722	0.0337803
TGFB1	4.44664	5.58653	5.01659	0.806024
N4BP2L1,N4BP2L2,RP11-298P3.4	4.87823	5.15379	5.01601	0.194853
TTC15	4.84892	5.18005	5.01449	0.234141
USP22	5.04075	4.98541	5.01308	0.0391301
COX5A	5.08877	4.93594	5.01235	0.108069
CCDC124	4.97297	5.05032	5.01164	0.0546951
UCHL3	4.92726	5.0946	5.01093	0.118329
CETN2	4.90778	5.11328	5.01053	0.145317
DPM3	5.0567	4.96305	5.00987	0.0662188
SNX9	4.81472	5.20501	5.00986	0.275974
PDCD2	5.1326	4.88697	5.00979	0.173682
C8orf76,ZHX1	5.15506	4.86438	5.00972	0.20554
RAB10	4.90609	5.11099	5.00854	0.144885
KCTD20	4.89427	5.12273	5.0085	0.161543
C1QTNF5,MFRP	4.41739	5.59775	5.00757	0.834646
ZCRB1	5.04043	4.97452	5.00747	0.0466101
G3BP2,Y_RNA	5.15183	4.86284	5.00733	0.204342
PSMC4	4.96544	5.04907	5.00725	0.0591359
AKIP1	5.20877	4.80478	5.00677	0.285661
NXF1	5.03042	4.97881	5.00461	0.0364946
FAM55C,NFKBIZ	5.21807	4.78914	5.00361	0.303301
MRPL54	4.97678	5.02806	5.00242	0.0362606
PPM1G	4.96411	5.03958	5.00184	0.0533682
BPGM	4.43117	5.57203	5.0016	0.80671
RSL24D1	5.21646	4.78544	5.00095	0.304779
CMTM3	5.06438	4.93404	4.99921	0.0921663
GPN1,ZNF512	5.10278	4.89453	4.99866	0.147254
USP39	4.97176	5.02477	4.99826	0.0374821
ITFG1	4.86737	5.12807	4.99772	0.184344
SPCS3	4.93656	5.05792	4.99724	0.0858113
GOT1	4.9632	5.03019	4.99669	0.0473686
SDF2L1	6.10455	3.88352	4.99403	1.5705
DYNLT3	5.10862	4.87855	4.99358	0.162682
FASTK	4.78748	5.19777	4.99263	0.290123
MYO1B	4.51305	5.47163	4.99234	0.677817
C1orf54	4.2412	5.7417	4.99145	1.06101
[truncated: 6,535 more rows]

## Sheet: Gene AnnotationSheet
Ensembl_Gene_ID	Gene_Biotype	Associated_Gene_Name
ENSG00000121410	protein_coding	A1BG
ENSG00000134864	protein_coding	A2LD1
ENSG00000175899	protein_coding	A2M
ENSG00000128274	protein_coding	A4GALT
ENSG00000094914	protein_coding	AAAS
ENSG00000081760	protein_coding	AACS
ENSG00000109576	protein_coding	AADAT
ENSG00000103591	protein_coding	AAGAB
ENSG00000115977	protein_coding	AAK1
ENSG00000127837	protein_coding	AAMP
ENSG00000090861	protein_coding	AARS
ENSG00000108825	protein_coding	AARSD1
ENSG00000157426	protein_coding	AASDH
ENSG00000149313	protein_coding	AASDHPPT
ENSG00000108270	protein_coding	AATF
ENSG00000251595	pseudogene	ABCA11P
ENSG00000107331	protein_coding	ABCA2
ENSG00000154262	protein_coding	ABCA6
ENSG00000135776	protein_coding	ABCB10
ENSG00000115657	protein_coding	ABCB6
ENSG00000131269	protein_coding	ABCB7
ENSG00000197150	protein_coding	ABCB8
ENSG00000150967	protein_coding	ABCB9
ENSG00000103222	protein_coding	ABCC1
ENSG00000124574	protein_coding	ABCC10
ENSG00000108846	protein_coding	ABCC3
ENSG00000125257	protein_coding	ABCC4
ENSG00000114770	protein_coding	ABCC5
ENSG00000101986	protein_coding	ABCD1
ENSG00000117528	protein_coding	ABCD3
ENSG00000119688	protein_coding	ABCD4
ENSG00000164163	protein_coding	ABCE1
ENSG00000225989	protein_coding	ABCF1
ENSG00000204574	protein_coding	ABCF1
ENSG00000231129	protein_coding	ABCF1
ENSG00000206490	protein_coding	ABCF1
ENSG00000236342	protein_coding	ABCF1
ENSG00000236149	protein_coding	ABCF1
ENSG00000232169	protein_coding	ABCF1
ENSG00000033050	protein_coding	ABCF2
ENSG00000144827	protein_coding	ABHD10
ENSG00000106077	protein_coding	ABHD11
ENSG00000262947	protein_coding	ABHD11
ENSG00000100997	protein_coding	ABHD12
ENSG00000139826	protein_coding	ABHD13
ENSG00000248487	protein_coding	ABHD14A
ENSG00000114779	protein_coding	ABHD14B
ENSG00000168792	protein_coding	ABHD15
ENSG00000235676	protein_coding	ABHD16A
ENSG00000230475	protein_coding	ABHD16A
ENSG00000206403	protein_coding	ABHD16A
ENSG00000236063	protein_coding	ABHD16A
ENSG00000231488	protein_coding	ABHD16A
ENSG00000224552	protein_coding	ABHD16A
ENSG00000204427	protein_coding	ABHD16A
ENSG00000183260	protein_coding	ABHD16B
ENSG00000140526	protein_coding	ABHD2
ENSG00000100439	protein_coding	ABHD4
ENSG00000011198	protein_coding	ABHD5
ENSG00000163686	protein_coding	ABHD6
ENSG00000127220	protein_coding	ABHD8
ENSG00000136754	protein_coding	ABI1
ENSG00000138443	protein_coding	ABI2
ENSG00000097007	protein_coding	ABL1
ENSG00000143322	protein_coding	ABL2
ENSG00000099204	protein_coding	ABLIM1
ENSG00000173210	protein_coding	ABLIM3
ENSG00000159842	protein_coding	ABR
ENSG00000146109	protein_coding	ABT1
ENSG00000114626	protein_coding	ABTB1
ENSG00000060971	protein_coding	ACAA1
ENSG00000167315	protein_coding	ACAA2
ENSG00000132142	protein_coding	ACACA
ENSG00000111271	protein_coding	ACAD10
ENSG00000240303	protein_coding	ACAD11
ENSG00000151498	protein_coding	ACAD8
ENSG00000177646	protein_coding	ACAD9
ENSG00000117054	protein_coding	ACADM
ENSG00000122971	protein_coding	ACADS
ENSG00000196177	protein_coding	ACADSB
ENSG00000072778	protein_coding	ACADVL
ENSG00000114331	protein_coding	ACAP2
ENSG00000131584	protein_coding	ACAP3
ENSG00000075239	protein_coding	ACAT1
ENSG00000120437	protein_coding	ACAT2
ENSG00000107897	protein_coding	ACBD5
ENSG00000135847	protein_coding	ACBD6
ENSG00000110455	protein_coding	ACCS
ENSG00000102977	protein_coding	ACD
ENSG00000159640	protein_coding	ACE
ENSG00000078124	protein_coding	ACER3
ENSG00000262970	protein_coding	ACER3
ENSG00000100813	protein_coding	ACIN1
ENSG00000260245	protein_coding	ACLY
ENSG00000131473	protein_coding	ACLY
ENSG00000196636	protein_coding	ACN9
ENSG00000122729	protein_coding	ACO1
ENSG00000100412	protein_coding	ACO2
ENSG00000184227	protein_coding	ACOT1
ENSG00000112304	protein_coding	ACOT13
ENSG00000119673	protein_coding	ACOT2
ENSG00000097021	protein_coding	ACOT7
ENSG00000101473	protein_coding	ACOT8
ENSG00000123130	protein_coding	ACOT9
ENSG00000161533	protein_coding	ACOX1
ENSG00000168306	protein_coding	ACOX2
ENSG00000087008	protein_coding	ACOX3
ENSG00000143727	protein_coding	ACP1
ENSG00000134575	protein_coding	ACP2
ENSG00000102575	protein_coding	ACP5
ENSG00000162836	protein_coding	ACP6
ENSG00000155893	protein_coding	ACPL2
ENSG00000167107	protein_coding	ACSF2
ENSG00000176715	protein_coding	ACSF3
ENSG00000151726	protein_coding	ACSL1
ENSG00000123983	protein_coding	ACSL3
ENSG00000068366	protein_coding	ACSL4
ENSG00000131069	protein_coding	ACSS2
ENSG00000111058	protein_coding	ACSS3
ENSG00000107796	protein_coding	ACTA2
ENSG00000159251	protein_coding	ACTC1
ENSG00000184009	protein_coding	ACTG1
ENSG00000236085	pseudogene	ACTG1P4
ENSG00000163017	protein_coding	ACTG2
ENSG00000136518	protein_coding	ACTL6A
ENSG00000072110	protein_coding	ACTN1
ENSG00000130402	protein_coding	ACTN4
ENSG00000131966	protein_coding	ACTR10
ENSG00000138107	protein_coding	ACTR1A
ENSG00000115073	protein_coding	ACTR1B
ENSG00000138071	protein_coding	ACTR2
ENSG00000115091	protein_coding	ACTR3
ENSG00000133627	protein_coding	ACTR3B
ENSG00000101442	protein_coding	ACTR5
ENSG00000075089	protein_coding	ACTR6
ENSG00000113812	protein_coding	ACTR8
ENSG00000115170	protein_coding	ACVR1
ENSG00000135503	protein_coding	ACVR1B
ENSG00000121989	protein_coding	ACVR2A
ENSG00000243989	protein_coding	ACY1
ENSG00000119640	protein_coding	ACYP1
ENSG00000170634	protein_coding	ACYP2
ENSG00000196839	protein_coding	ADA
ENSG00000137845	protein_coding	ADAM10
ENSG00000148848	protein_coding	ADAM12
ENSG00000143537	protein_coding	ADAM15
ENSG00000151694	protein_coding	ADAM17
ENSG00000114948	protein_coding	ADAM23
ENSG00000168615	protein_coding	ADAM9
ENSG00000154734	protein_coding	ADAMTS1
ENSG00000142303	protein_coding	ADAMTS10
ENSG00000261964	protein_coding	ADAMTS10
ENSG00000151388	protein_coding	ADAMTS12
ENSG00000087116	protein_coding	ADAMTS2
ENSG00000158859	protein_coding	ADAMTS4
ENSG00000154736	protein_coding	ADAMTS5
ENSG00000136378	protein_coding	ADAMTS7
ENSG00000185761	protein_coding	ADAMTSL5
ENSG00000105963	protein_coding	ADAP1
ENSG00000160710	protein_coding	ADAR
ENSG00000197381	protein_coding	ADARB1
ENSG00000065457	protein_coding	ADAT1
ENSG00000213638	protein_coding	ADAT3
ENSG00000063761	protein_coding	ADCK1
ENSG00000133597	protein_coding	ADCK2
ENSG00000123815	protein_coding	ADCK4
ENSG00000261694	protein_coding	ADCK5
ENSG00000173137	protein_coding	ADCK5
ENSG00000138031	protein_coding	ADCY3
ENSG00000174233	protein_coding	ADCY6
ENSG00000162104	protein_coding	ADCY9
ENSG00000087274	protein_coding	ADD1
ENSG00000148700	protein_coding	ADD3
ENSG00000197894	protein_coding	ADH5
ENSG00000147576	protein_coding	ADHFE1
ENSG00000182551	protein_coding	ADI1
ENSG00000159346	protein_coding	ADIPOR1
ENSG00000006831	protein_coding	ADIPOR2
ENSG00000156110	protein_coding	ADK
ENSG00000148926	protein_coding	ADM
ENSG00000128165	protein_coding	ADM2
ENSG00000101126	protein_coding	ADNP
ENSG00000101544	protein_coding	ADNP2
ENSG00000181915	protein_coding	ADO
ENSG00000128271	protein_coding	ADORA2A
ENSG00000170425	protein_coding	ADORA2B
ENSG00000159322	protein_coding	ADPGK
ENSG00000116863	protein_coding	ADPRHL2
ENSG00000184160	protein_coding	ADRA2C
ENSG00000173020	protein_coding	ADRBK1
ENSG00000130706	protein_coding	ADRM1
ENSG00000239900	protein_coding	ADSL
ENSG00000035687	protein_coding	ADSS
ENSG00000106624	protein_coding	AEBP1
ENSG00000139154	protein_coding	AEBP2
ENSG00000181026	protein_coding	AEN
ENSG00000104964	protein_coding	AES
ENSG00000196526	protein_coding	AFAP1
ENSG00000172493	protein_coding	AFF1
ENSG00000072364	protein_coding	AFF4
ENSG00000223959	pseudogene	AFG3L1P
ENSG00000141385	protein_coding	AFG3L2
ENSG00000183077	protein_coding	AFMID
ENSG00000119844	protein_coding	AFTPH
ENSG00000038002	protein_coding	AGA
ENSG00000157985	protein_coding	AGAP1
ENSG00000151303	processed_transcript	AGAP11
ENSG00000133612	protein_coding	AGAP3
ENSG00000084693	protein_coding	AGBL5
ENSG00000173744	protein_coding	AGFG1
ENSG00000106351	protein_coding	AGFG2
ENSG00000164252	protein_coding	AGGF1
ENSG00000006530	protein_coding	AGK
ENSG00000262327	protein_coding	AGK
ENSG00000162688	protein_coding	AGL
ENSG00000236873	protein_coding	AGPAT1
ENSG00000226467	protein_coding	AGPAT1
ENSG00000235758	protein_coding	AGPAT1
ENSG00000227642	protein_coding	AGPAT1
ENSG00000228892	protein_coding	AGPAT1
ENSG00000206324	protein_coding	AGPAT1
ENSG00000204310	protein_coding	AGPAT1
ENSG00000169692	protein_coding	AGPAT2
ENSG00000026652	protein_coding	AGPAT4
ENSG00000155189	protein_coding	AGPAT5
ENSG00000158669	protein_coding	AGPAT6
ENSG00000018510	protein_coding	AGPS
ENSG00000188157	protein_coding	AGRN
ENSG00000177674	protein_coding	AGTRAP
ENSG00000175309	protein_coding	AGXT2L2
ENSG00000153207	protein_coding	AHCTF1
ENSG00000101444	protein_coding	AHCY
ENSG00000168710	protein_coding	AHCYL1
ENSG00000158467	protein_coding	AHCYL2
ENSG00000126705	protein_coding	AHDC1
ENSG00000135541	protein_coding	AHI1
ENSG00000124942	protein_coding	AHNAK
ENSG00000185567	protein_coding	AHNAK2
ENSG00000106546	protein_coding	AHR
ENSG00000063438	protein_coding	AHRR
ENSG00000100591	protein_coding	AHSA1
ENSG00000173209	protein_coding	AHSA2
ENSG00000186063	protein_coding	AIDA
ENSG00000156709	protein_coding	AIFM1
ENSG00000042286	protein_coding	AIFM2
ENSG00000183773	protein_coding	AIFM3
ENSG00000146416	protein_coding	AIG1
ENSG00000164022	protein_coding	AIMP1
ENSG00000106305	protein_coding	AIMP2
ENSG00000110711	protein_coding	AIP
ENSG00000106992	protein_coding	AK1
ENSG00000004455	protein_coding	AK2
ENSG00000147853	protein_coding	AK3
ENSG00000154027	protein_coding	AK5
ENSG00000121057	protein_coding	AKAP1
ENSG00000108599	protein_coding	AKAP10
ENSG00000023516	protein_coding	AKAP11
ENSG00000131016	protein_coding	AKAP12
ENSG00000170776	protein_coding	AKAP13
ENSG00000241978	protein_coding	AKAP2
ENSG00000105127	protein_coding	AKAP8
ENSG00000011243	protein_coding	AKAP8L
ENSG00000127914	protein_coding	AKAP9
ENSG00000166452	protein_coding	AKIP1
ENSG00000174574	protein_coding	AKIRIN1
ENSG00000135334	protein_coding	AKIRIN2
ENSG00000106948	protein_coding	AKNA
ENSG00000162641	protein_coding	AKNAD1
ENSG00000117448	protein_coding	AKR1A1
ENSG00000085662	protein_coding	AKR1B1
ENSG00000187134	protein_coding	AKR1C1
ENSG00000053371	protein_coding	AKR7A2
ENSG00000142208	protein_coding	AKT1
ENSG00000204673	protein_coding	AKT1S1
ENSG00000105221	protein_coding	AKT2
ENSG00000117020	protein_coding	AKT3
ENSG00000166971	protein_coding	AKTIP
ENSG00000148218	protein_coding	ALAD
ENSG00000023330	protein_coding	ALAS1
ENSG00000170017	protein_coding	ALCAM
ENSG00000161618	protein_coding	ALDH16A1
ENSG00000059573	protein_coding	ALDH18A1
ENSG00000137124	protein_coding	ALDH1B1
ENSG00000136010	protein_coding	ALDH1L2
ENSG00000111275	protein_coding	ALDH2
ENSG00000072210	protein_coding	ALDH3A2
ENSG00000006534	processed_transcript	ALDH3B1
ENSG00000159423	protein_coding	ALDH4A1
ENSG00000119711	protein_coding	ALDH6A1
ENSG00000164904	protein_coding	ALDH7A1
ENSG00000143149	protein_coding	ALDH9A1
ENSG00000149925	protein_coding	ALDOA
ENSG00000109107	protein_coding	ALDOC
ENSG00000033011	protein_coding	ALG1
ENSG00000253710	protein_coding	ALG11
ENSG00000182858	protein_coding	ALG12
ENSG00000101901	protein_coding	ALG13
ENSG00000172339	protein_coding	ALG14
ENSG00000119523	protein_coding	ALG2
ENSG00000120697	protein_coding	ALG5
ENSG00000088035	protein_coding	ALG6
ENSG00000159063	protein_coding	ALG8
ENSG00000086848	protein_coding	ALG9
ENSG00000100601	protein_coding	ALKBH1
ENSG00000189046	protein_coding	ALKBH2
ENSG00000166199	protein_coding	ALKBH3
ENSG00000160993	protein_coding	ALKBH4
ENSG00000091542	protein_coding	ALKBH5
ENSG00000239382	protein_coding	ALKBH6
ENSG00000125652	protein_coding	ALKBH7
ENSG00000137760	protein_coding	ALKBH8
ENSG00000073331	protein_coding	ALPK1
ENSG00000198796	protein_coding	ALPK2
ENSG00000003393	protein_coding	ALS2
ENSG00000242110	protein_coding	AMACR
ENSG00000110497	protein_coding	AMBRA1
ENSG00000123505	protein_coding	AMD1
ENSG00000162066	protein_coding	AMDHD2
ENSG00000159461	protein_coding	AMFR
ENSG00000139211	protein_coding	AMIGO2
ENSG00000176020	protein_coding	AMIGO3
ENSG00000101935	protein_coding	AMMECR1
ENSG00000144233	protein_coding	AMMECR1L
ENSG00000151743	protein_coding	AMN1
ENSG00000166025	protein_coding	AMOTL1
ENSG00000114019	protein_coding	AMOTL2
ENSG00000116337	protein_coding	AMPD2
ENSG00000133805	protein_coding	AMPD3
ENSG00000145020	protein_coding	AMT
ENSG00000240038	protein_coding	AMY2B
ENSG00000196704	protein_coding	AMZ2
ENSG00000262747	protein_coding	AMZ2
ENSG00000214174	pseudogene	AMZ2P1
ENSG00000164162	protein_coding	ANAPC10
ENSG00000141552	protein_coding	ANAPC11
ENSG00000129055	protein_coding	ANAPC13
ENSG00000166295	protein_coding	ANAPC16
ENSG00000176248	protein_coding	ANAPC2
ENSG00000053900	protein_coding	ANAPC4
ENSG00000196510	protein_coding	ANAPC7
ENSG00000214274	protein_coding	ANG
ENSG00000013523	protein_coding	ANGEL1
ENSG00000174606	protein_coding	ANGEL2
ENSG00000154188	protein_coding	ANGPT1
ENSG00000136859	protein_coding	ANGPTL2
ENSG00000167772	protein_coding	ANGPTL4
ENSG00000145362	protein_coding	ANK2
ENSG00000166839	protein_coding	ANKDD1A
ENSG00000185722	protein_coding	ANKFY1
ENSG00000154122	protein_coding	ANKH
ENSG00000131503	protein_coding	ANKHD1
ENSG00000254996	protein_coding	ANKHD1-EIF4EBP3
ENSG00000001629	protein_coding	ANKIB1
ENSG00000106524	protein_coding	ANKMY2
ENSG00000164331	protein_coding	ANKRA2
ENSG00000148677	protein_coding	ANKRD1
ENSG00000088448	protein_coding	ANKRD10
ENSG00000229152	sense_intronic	ANKRD10-IT1
ENSG00000167522	protein_coding	ANKRD11
ENSG00000101745	protein_coding	ANKRD12
ENSG00000076513	protein_coding	ANKRD13A
ENSG00000118454	protein_coding	ANKRD13C
ENSG00000172932	protein_coding	ANKRD13D
ENSG00000134461	protein_coding	ANKRD16
ENSG00000132466	protein_coding	ANKRD17
ENSG00000163126	protein_coding	ANKRD23
ENSG00000105186	protein_coding	ANKRD27
ENSG00000206560	protein_coding	ANKRD28
ENSG00000186352	protein_coding	ANKRD37
ENSG00000213337	protein_coding	ANKRD39
ENSG00000154945	protein_coding	ANKRD40
ENSG00000137494	protein_coding	ANKRD42
ENSG00000186106	protein_coding	ANKRD46
ENSG00000168876	protein_coding	ANKRD49
ENSG00000151458	protein_coding	ANKRD50
ENSG00000139645	protein_coding	ANKRD52
ENSG00000100124	protein_coding	ANKRD54
ENSG00000156381	protein_coding	ANKRD9
ENSG00000064999	protein_coding	ANKS1A
ENSG00000168096	protein_coding	ANKS3
ENSG00000165138	protein_coding	ANKS6
ENSG00000206199	protein_coding	ANKUB1
ENSG00000163516	protein_coding	ANKZF1
ENSG00000011426	protein_coding	ANLN
ENSG00000131620	protein_coding	ANO1
ENSG00000160746	protein_coding	ANO10
ENSG00000177119	protein_coding	ANO6
ENSG00000140350	protein_coding	ANP32A
ENSG00000136938	protein_coding	ANP32B
ENSG00000143401	protein_coding	ANP32E
ENSG00000166825	protein_coding	ANPEP
ENSG00000169604	protein_coding	ANTXR1
ENSG00000163297	protein_coding	ANTXR2
ENSG00000135046	protein_coding	ANXA1
ENSG00000122359	protein_coding	ANXA11
ENSG00000182718	protein_coding	ANXA2
ENSG00000231991	pseudogene	ANXA2P2
ENSG00000196975	protein_coding	ANXA4
ENSG00000164111	protein_coding	ANXA5
ENSG00000197043	protein_coding	ANXA6
ENSG00000138279	protein_coding	ANXA7
ENSG00000138356	protein_coding	AOX1
ENSG00000138660	protein_coding	AP1AR
ENSG00000100280	protein_coding	AP1B1
ENSG00000166747	protein_coding	AP1G1
ENSG00000213983	protein_coding	AP1G2
ENSG00000072958	protein_coding	AP1M1
ENSG00000106367	protein_coding	AP1S1
ENSG00000182287	protein_coding	AP1S2
ENSG00000196961	protein_coding	AP2A1
ENSG00000183020	protein_coding	AP2A2
ENSG00000006125	protein_coding	AP2B1
ENSG00000042753	protein_coding	AP2S1
ENSG00000132842	protein_coding	AP3B1
ENSG00000065000	protein_coding	AP3D1
ENSG00000185009	protein_coding	AP3M1
ENSG00000070718	protein_coding	AP3M2
ENSG00000177879	protein_coding	AP3S1
ENSG00000157823	protein_coding	AP3S2
ENSG00000134262	protein_coding	AP4B1
ENSG00000081014	protein_coding	AP4E1
ENSG00000221838	protein_coding	AP4M1
ENSG00000100478	protein_coding	AP4S1
ENSG00000120868	protein_coding	APAF1
ENSG00000034053	protein_coding	APBA2
ENSG00000011132	protein_coding	APBA3
ENSG00000166313	protein_coding	APBB1
ENSG00000163697	protein_coding	APBB2
ENSG00000113108	protein_coding	APBB3
ENSG00000134982	protein_coding	APC
ENSG00000198768	protein_coding	APCDD1L
ENSG00000164062	protein_coding	APEH
ENSG00000100823	protein_coding	APEX1
ENSG00000169188	protein_coding	APEX2
ENSG00000117362	protein_coding	APH1A
ENSG00000138613	protein_coding	APH1B
ENSG00000166181	protein_coding	API5
ENSG00000149089	protein_coding	APIP
ENSG00000175279	protein_coding	APITD1
ENSG00000251503	protein_coding	APITD1-CORT
ENSG00000105290	protein_coding	APLP1
ENSG00000084234	protein_coding	APLP2
ENSG00000163382	protein_coding	APOA1BP
ENSG00000244509	protein_coding	APOBEC3C
ENSG00000243811	protein_coding	APOBEC3D
ENSG00000128394	protein_coding	APOBEC3F
ENSG00000239713	protein_coding	APOBEC3G
ENSG00000130208	protein_coding	APOC1
ENSG00000130203	protein_coding	APOE
ENSG00000100342	protein_coding	APOL1
ENSG00000128335	protein_coding	APOL2
ENSG00000128284	protein_coding	APOL3
ENSG00000221963	protein_coding	APOL6
ENSG00000178878	protein_coding	APOLD1
ENSG00000235754	protein_coding	APOM
ENSG00000224290	protein_coding	APOM
ENSG00000206409	protein_coding	APOM
ENSG00000226215	protein_coding	APOM
ENSG00000227567	protein_coding	APOM
ENSG00000231974	protein_coding	APOM
ENSG00000204444	protein_coding	APOM
ENSG00000184831	protein_coding	APOO
ENSG00000142192	protein_coding	APP
ENSG00000062725	protein_coding	APPBP2
ENSG00000157500	protein_coding	APPL1
ENSG00000136044	protein_coding	APPL2
ENSG00000198931	protein_coding	APRT
ENSG00000137074	protein_coding	APTX
ENSG00000240583	protein_coding	AQP1
ENSG00000021776	protein_coding	AQR
ENSG00000078061	protein_coding	ARAF
ENSG00000186635	protein_coding	ARAP1
ENSG00000256007	antisense	ARAP1-AS1
ENSG00000095139	protein_coding	ARCN1
ENSG00000143761	protein_coding	ARF1
ENSG00000134287	protein_coding	ARF3
ENSG00000168374	protein_coding	ARF4
ENSG00000004059	protein_coding	ARF5
ENSG00000165527	protein_coding	ARF6
ENSG00000101199	protein_coding	ARFGAP1
ENSG00000149182	protein_coding	ARFGAP2
ENSG00000242247	protein_coding	ARFGAP3
ENSG00000066777	protein_coding	ARFGEF1
ENSG00000124198	protein_coding	ARFGEF2
ENSG00000164144	protein_coding	ARFIP1
ENSG00000132254	protein_coding	ARFIP2
ENSG00000101246	protein_coding	ARFRP1
ENSG00000134884	protein_coding	ARGLU1
ENSG00000175220	protein_coding	ARHGAP1
ENSG00000071205	protein_coding	ARHGAP10
ENSG00000165322	protein_coding	ARHGAP12
ENSG00000140750	protein_coding	ARHGAP17
ENSG00000146376	protein_coding	ARHGAP18
ENSG00000107863	protein_coding	ARHGAP21
ENSG00000128805	protein_coding	ARHGAP22
ENSG00000260374	protein_coding	ARHGAP23
ENSG00000225485	protein_coding	ARHGAP23
ENSG00000138639	protein_coding	ARHGAP24
ENSG00000137962	protein_coding	ARHGAP29
ENSG00000031081	protein_coding	ARHGAP31
ENSG00000089820	protein_coding	ARHGAP4
ENSG00000100852	protein_coding	ARHGAP5
ENSG00000241484	protein_coding	ARHGAP8
ENSG00000141522	protein_coding	ARHGDIA
ENSG00000111348	protein_coding	ARHGDIB
ENSG00000242173	protein_coding	ARHGDIG
ENSG00000076928	protein_coding	ARHGEF1
ENSG00000104728	protein_coding	ARHGEF10
ENSG00000074964	protein_coding	ARHGEF10L
ENSG00000132694	protein_coding	ARHGEF11
ENSG00000196914	protein_coding	ARHGEF12
ENSG00000110237	protein_coding	ARHGEF17
ENSG00000104880	protein_coding	ARHGEF18
ENSG00000142632	protein_coding	ARHGEF19
ENSG00000116584	protein_coding	ARHGEF2
ENSG00000240771	protein_coding	ARHGEF25
ENSG00000214694	protein_coding	ARHGEF33
ENSG00000165801	protein_coding	ARHGEF40
ENSG00000129675	protein_coding	ARHGEF6
ENSG00000102606	protein_coding	ARHGEF7
ENSG00000131089	protein_coding	ARHGEF9
ENSG00000117713	protein_coding	ARID1A
ENSG00000049618	protein_coding	ARID1B
ENSG00000189079	protein_coding	ARID2
ENSG00000032219	protein_coding	ARID4A
ENSG00000054267	protein_coding	ARID4B
ENSG00000196843	protein_coding	ARID5A
ENSG00000150347	protein_coding	ARID5B
ENSG00000166233	protein_coding	ARIH1
ENSG00000177479	protein_coding	ARIH2
ENSG00000120805	protein_coding	ARL1
ENSG00000175414	protein_coding	ARL10
ENSG00000169379	protein_coding	ARL13B
ENSG00000185305	protein_coding	ARL15
ENSG00000214087	protein_coding	ARL16
ENSG00000213465	protein_coding	ARL2
ENSG00000102931	protein_coding	ARL2BP
ENSG00000138175	protein_coding	ARL3
ENSG00000122644	protein_coding	ARL4A
ENSG00000188042	protein_coding	ARL4C
ENSG00000175906	protein_coding	ARL4D
ENSG00000162980	protein_coding	ARL5A
ENSG00000165997	protein_coding	ARL5B
ENSG00000113966	protein_coding	ARL6
ENSG00000170540	protein_coding	ARL6IP1
ENSG00000182196	protein_coding	ARL6IP4
ENSG00000144746	protein_coding	ARL6IP5
ENSG00000177917	protein_coding	ARL6IP6
ENSG00000143862	protein_coding	ARL8A
ENSG00000134108	protein_coding	ARL8B
ENSG00000104442	protein_coding	ARMC1
ENSG00000170632	protein_coding	ARMC10
ENSG00000118690	protein_coding	ARMC2
ENSG00000140691	protein_coding	ARMC5
ENSG00000105676	protein_coding	ARMC6
ENSG00000125449	protein_coding	ARMC7
ENSG00000114098	protein_coding	ARMC8
ENSG00000135931	protein_coding	ARMC9
ENSG00000126947	protein_coding	ARMCX1
ENSG00000184867	protein_coding	ARMCX2
ENSG00000102401	protein_coding	ARMCX3
ENSG00000196440	protein_coding	ARMCX4
ENSG00000125962	protein_coding	ARMCX5
ENSG00000198960	protein_coding	ARMCX6
ENSG00000143437	protein_coding	ARNT
ENSG00000172379	protein_coding	ARNT2
ENSG00000133794	protein_coding	ARNTL
ENSG00000029153	protein_coding	ARNTL2
ENSG00000241685	protein_coding	ARPC1A
ENSG00000130429	protein_coding	ARPC1B
ENSG00000163466	protein_coding	ARPC2
ENSG00000111229	protein_coding	ARPC3
ENSG00000241553	protein_coding	ARPC4
ENSG00000250151	protein_coding	ARPC4-TTLL3
ENSG00000162704	protein_coding	ARPC5
ENSG00000136950	protein_coding	ARPC5L
ENSG00000128989	protein_coding	ARPP19
ENSG00000137486	protein_coding	ARRB1
ENSG00000141480	protein_coding	ARRB2
ENSG00000197070	protein_coding	ARRDC1
ENSG00000113369	protein_coding	ARRDC3
ENSG00000100299	protein_coding	ARSA
ENSG00000113273	protein_coding	ARSB
ENSG00000006756	protein_coding	ARSD
ENSG00000141337	protein_coding	ARSG
ENSG00000263074	protein_coding	ARSG
ENSG00000183876	protein_coding	ARSI
ENSG00000180801	protein_coding	ARSJ
ENSG00000164291	protein_coding	ARSK
ENSG00000173409	protein_coding	ARV1
ENSG00000099889	protein_coding	ARVCF
ENSG00000214435	protein_coding	AS3MT
ENSG00000104763	protein_coding	ASAH1
ENSG00000153317	protein_coding	ASAP1
ENSG00000151693	protein_coding	ASAP2
ENSG00000088280	protein_coding	ASAP3
ENSG00000065802	protein_coding	ASB1
ENSG00000196372	protein_coding	ASB13
ENSG00000115239	protein_coding	ASB3
ENSG00000148331	protein_coding	ASB6
ENSG00000183475	protein_coding	ASB7
ENSG00000177981	protein_coding	ASB8
ENSG00000138303	protein_coding	ASCC1
ENSG00000100325	protein_coding	ASCC2
ENSG00000112249	protein_coding	ASCC3
ENSG00000111875	protein_coding	ASF1A
ENSG00000116539	protein_coding	ASH1L
ENSG00000129691	protein_coding	ASH2L
ENSG00000126522	protein_coding	ASL
ENSG00000244723	pseudogene	ASLP1
ENSG00000198356	protein_coding	ASNA1
ENSG00000070669	protein_coding	ASNS
ENSG00000138381	protein_coding	ASNSD1
ENSG00000198363	protein_coding	ASPH
ENSG00000244617	protein_coding	ASPRV1
ENSG00000169696	protein_coding	ASPSCR1
ENSG00000130707	protein_coding	ASS1
ENSG00000034533	protein_coding	ASTE1
ENSG00000171456	protein_coding	ASXL1
ENSG00000143970	protein_coding	ASXL2
ENSG00000138138	protein_coding	ATAD1
ENSG00000197785	protein_coding	ATAD3A
ENSG00000160072	protein_coding	ATAD3B
ENSG00000234549	protein_coding	ATAT1
ENSG00000137343	protein_coding	ATAT1
ENSG00000229061	protein_coding	ATAT1
ENSG00000235658	protein_coding	ATAT1
ENSG00000206488	protein_coding	ATAT1
ENSG00000231257	protein_coding	ATAT1
ENSG00000223752	protein_coding	ATAT1
ENSG00000107669	protein_coding	ATE1
ENSG00000123268	protein_coding	ATF1
ENSG00000115966	protein_coding	ATF2
ENSG00000162772	protein_coding	ATF3
ENSG00000128272	protein_coding	ATF4
ENSG00000169136	protein_coding	ATF5
ENSG00000118217	protein_coding	ATF6
ENSG00000234539	protein_coding	ATF6B
ENSG00000228628	protein_coding	ATF6B
ENSG00000168468	protein_coding	ATF6B
ENSG00000213676	protein_coding	ATF6B
ENSG00000170653	protein_coding	ATF7
ENSG00000171681	protein_coding	ATF7IP
ENSG00000152348	protein_coding	ATG10
ENSG00000145782	protein_coding	ATG12
ENSG00000175224	protein_coding	ATG13
ENSG00000126775	protein_coding	ATG14
ENSG00000085978	protein_coding	ATG16L1
ENSG00000168010	protein_coding	ATG16L2
ENSG00000110046	protein_coding	ATG2A
ENSG00000066739	protein_coding	ATG2B
ENSG00000144848	protein_coding	ATG3
ENSG00000101844	protein_coding	ATG4A
ENSG00000168397	protein_coding	ATG4B
ENSG00000125703	protein_coding	ATG4C
ENSG00000130734	protein_coding	ATG4D
ENSG00000057663	protein_coding	ATG5
ENSG00000197548	protein_coding	ATG7
ENSG00000198925	protein_coding	ATG9A
ENSG00000142102	protein_coding	ATHL1
ENSG00000138363	protein_coding	ATIC
ENSG00000198513	protein_coding	ATL1
ENSG00000119787	protein_coding	ATL2
ENSG00000184743	protein_coding	ATL3
ENSG00000149311	protein_coding	ATM
ENSG00000166454	protein_coding	ATMIN
ENSG00000111676	protein_coding	ATN1
ENSG00000168874	protein_coding	ATOH8
ENSG00000177556	protein_coding	ATOX1
ENSG00000206190	protein_coding	ATP10A
ENSG00000145246	protein_coding	ATP10D
ENSG00000058063	protein_coding	ATP11B
ENSG00000101974	protein_coding	ATP11C
ENSG00000105726	protein_coding	ATP13A1
ENSG00000159363	protein_coding	ATP13A2
ENSG00000133657	protein_coding	ATP13A3
ENSG00000163399	protein_coding	ATP1A1
ENSG00000143153	protein_coding	ATP1B1
ENSG00000069849	protein_coding	ATP1B3
ENSG00000174437	protein_coding	ATP2A2
ENSG00000070961	protein_coding	ATP2B1
ENSG00000058668	protein_coding	ATP2B4
ENSG00000017260	protein_coding	ATP2C1
ENSG00000152234	protein_coding	ATP5A1
ENSG00000110955	protein_coding	ATP5B
ENSG00000165629	protein_coding	ATP5C1
ENSG00000099624	protein_coding	ATP5D
ENSG00000124172	protein_coding	ATP5E
ENSG00000180389	protein_coding	ATP5EP2
ENSG00000116459	protein_coding	ATP5F1
ENSG00000159199	protein_coding	ATP5G1
ENSG00000135390	protein_coding	ATP5G2
ENSG00000154518	protein_coding	ATP5G3
ENSG00000167863	protein_coding	ATP5H
ENSG00000169020	protein_coding	ATP5I
ENSG00000154723	protein_coding	ATP5J
ENSG00000241468	protein_coding	ATP5J2
ENSG00000248919	protein_coding	ATP5J2-PTCD1
ENSG00000167283	protein_coding	ATP5L
ENSG00000232362	pseudogene	ATP5LP2
ENSG00000125375	protein_coding	ATP5S
ENSG00000105341	protein_coding	ATP5SL
ENSG00000071553	protein_coding	ATP6AP1
ENSG00000182220	protein_coding	ATP6AP2
ENSG00000033627	protein_coding	ATP6V0A1
ENSG00000185344	protein_coding	ATP6V0A2
ENSG00000117410	protein_coding	ATP6V0B
ENSG00000185883	protein_coding	ATP6V0C
ENSG00000159720	protein_coding	ATP6V0D1
ENSG00000113732	protein_coding	ATP6V0E1
ENSG00000171130	protein_coding	ATP6V0E2
ENSG00000114573	protein_coding	ATP6V1A
ENSG00000147416	protein_coding	ATP6V1B2
ENSG00000155097	protein_coding	ATP6V1C1
ENSG00000100554	protein_coding	ATP6V1D
ENSG00000131100	protein_coding	ATP6V1E1
ENSG00000128524	protein_coding	ATP6V1F
ENSG00000136888	protein_coding	ATP6V1G1
ENSG00000234920	protein_coding	ATP6V1G2
ENSG00000227587	protein_coding	ATP6V1G2
ENSG00000230900	protein_coding	ATP6V1G2
ENSG00000234668	protein_coding	ATP6V1G2
ENSG00000226850	protein_coding	ATP6V1G2
ENSG00000206445	protein_coding	ATP6V1G2
ENSG00000213760	protein_coding	ATP6V1G2
ENSG00000047249	protein_coding	ATP6V1H
ENSG00000165240	protein_coding	ATP7A
ENSG00000081923	protein_coding	ATP8B1
ENSG00000143515	protein_coding	ATP8B2
ENSG00000054793	protein_coding	ATP9A
ENSG00000166377	protein_coding	ATP9B
ENSG00000123472	protein_coding	ATPAF1
ENSG00000130770	protein_coding	ATPIF1
ENSG00000175054	protein_coding	ATR
ENSG00000164053	protein_coding	ATRIP
ENSG00000088812	protein_coding	ATRN
ENSG00000085224	protein_coding	ATRX
ENSG00000124788	protein_coding	ATXN1
ENSG00000130638	protein_coding	ATXN10
ENSG00000224470	protein_coding	ATXN1L
ENSG00000204842	protein_coding	ATXN2
ENSG00000168488	protein_coding	ATXN2L
ENSG00000146776	protein_coding	ATXN7L1
ENSG00000087152	protein_coding	ATXN7L3
ENSG00000253719	protein_coding	ATXN7L3B
ENSG00000148090	protein_coding	AUH
ENSG00000115307	protein_coding	AUP1
ENSG00000087586	protein_coding	AURKA
ENSG00000175756	protein_coding	AURKAIP1
ENSG00000213033	pseudogene	AURKAPS1
ENSG00000158321	protein_coding	AUTS2
ENSG00000169857	protein_coding	AVEN
ENSG00000105778	protein_coding	AVL9
ENSG00000119986	protein_coding	AVPI1
ENSG00000103126	protein_coding	AXIN1
ENSG00000167601	protein_coding	AXL
ENSG00000163512	protein_coding	AZI2
ENSG00000155096	protein_coding	AZIN1
ENSG00000166710	protein_coding	B2M
ENSG00000169255	protein_coding	B3GALNT1
ENSG00000162885	protein_coding	B3GALNT2
ENSG00000176022	protein_coding	B3GALT6
ENSG00000187676	protein_coding	B3GALTL
ENSG00000149541	protein_coding	B3GAT3
ENSG00000174684	protein_coding	B3GNT1
ENSG00000170340	protein_coding	B3GNT2
ENSG00000237172	protein_coding	B3GNT9
ENSG00000086062	protein_coding	B4GALT1
ENSG00000117411	protein_coding	B4GALT2
ENSG00000158850	protein_coding	B4GALT3
ENSG00000121578	protein_coding	B4GALT4
ENSG00000158470	protein_coding	B4GALT5
ENSG00000027847	protein_coding	B4GALT7
ENSG00000108641	protein_coding	B9D1
ENSG00000123810	protein_coding	B9D2
ENSG00000105393	protein_coding	BABAM1
ENSG00000156273	protein_coding	BACH1
ENSG00000002330	protein_coding	BAD
ENSG00000107262	protein_coding	BAG1
ENSG00000112208	protein_coding	BAG2
ENSG00000151929	protein_coding	BAG3
ENSG00000156735	protein_coding	BAG4
ENSG00000166170	protein_coding	BAG5
ENSG00000233348	protein_coding	BAG6
ENSG00000229524	protein_coding	BAG6
ENSG00000096155	protein_coding	BAG6
ENSG00000234651	protein_coding	BAG6
ENSG00000227761	protein_coding	BAG6
ENSG00000228760	protein_coding	BAG6
ENSG00000204463	protein_coding	BAG6
ENSG00000140320	protein_coding	BAHD1
ENSG00000121753	protein_coding	BAI2
ENSG00000175866	protein_coding	BAIAP2
ENSG00000030110	protein_coding	BAK1
ENSG00000095739	protein_coding	BAMBI
ENSG00000175334	protein_coding	BANF1
ENSG00000172530	protein_coding	BANP
ENSG00000163930	protein_coding	BAP1
ENSG00000176788	protein_coding	BASP1
ENSG00000087088	protein_coding	BAX
ENSG00000198604	protein_coding	BAZ1A
ENSG00000009954	protein_coding	BAZ1B
ENSG00000262694	protein_coding	BAZ1B
ENSG00000076108	protein_coding	BAZ2A
ENSG00000123636	protein_coding	BAZ2B
ENSG00000105327	protein_coding	BBC3
ENSG00000214413	protein_coding	BBIP1
ENSG00000174483	protein_coding	BBS1
ENSG00000179941	protein_coding	BBS10
ENSG00000125124	protein_coding	BBS2
ENSG00000140463	protein_coding	BBS4
ENSG00000138686	protein_coding	BBS7
ENSG00000122507	protein_coding	BBS9
ENSG00000114439	protein_coding	BBX
ENSG00000187244	protein_coding	BCAM
ENSG00000075790	protein_coding	BCAP29
ENSG00000185825	protein_coding	BCAP31
ENSG00000050820	protein_coding	BCAR1
ENSG00000137936	protein_coding	BCAR3
ENSG00000116752	protein_coding	BCAS2
ENSG00000141376	protein_coding	BCAS3
ENSG00000124243	protein_coding	BCAS4
ENSG00000060982	protein_coding	BCAT1
ENSG00000105552	protein_coding	BCAT2
ENSG00000107949	protein_coding	BCCIP
ENSG00000186666	protein_coding	BCDIN3D
ENSG00000248098	protein_coding	BCKDHA
ENSG00000083123	protein_coding	BCKDHB
ENSG00000103507	protein_coding	BCKDK
ENSG00000142867	protein_coding	BCL10
ENSG00000171552	protein_coding	BCL2L1
ENSG00000126453	protein_coding	BCL2L12
ENSG00000099968	protein_coding	BCL2L13
ENSG00000129473	protein_coding	BCL2L2
ENSG00000069399	protein_coding	BCL3
ENSG00000113916	protein_coding	BCL6
ENSG00000106635	protein_coding	BCL7B
ENSG00000263151	protein_coding	BCL7B
ENSG00000099385	protein_coding	BCL7C
ENSG00000116128	protein_coding	BCL9
ENSG00000186174	protein_coding	BCL9L
ENSG00000029363	protein_coding	BCLAF1
ENSG00000197580	protein_coding	BCO2
ENSG00000183337	protein_coding	BCOR
ENSG00000186716	protein_coding	BCR
ENSG00000074582	protein_coding	BCS1L
ENSG00000164039	protein_coding	BDH2
ENSG00000100739	protein_coding	BDKRB1
ENSG00000168398	protein_coding	BDKRB2
ENSG00000176697	protein_coding	BDNF
ENSG00000145734	protein_coding	BDP1
ENSG00000126581	protein_coding	BECN1
ENSG00000151917	protein_coding	BEND6
ENSG00000167995	protein_coding	BEST1
ENSG00000105829	protein_coding	BET1
ENSG00000177951	protein_coding	BET1L
ENSG00000102409	protein_coding	BEX4
ENSG00000103429	protein_coding	BFAR
ENSG00000125864	protein_coding	BFSP1
ENSG00000242252	protein_coding	BGLAP
ENSG00000182492	protein_coding	BGN
ENSG00000134107	protein_coding	BHLHE40
ENSG00000123095	protein_coding	BHLHE41
ENSG00000132840	protein_coding	BHMT2
ENSG00000122870	protein_coding	BICC1
ENSG00000151746	protein_coding	BICD1
ENSG00000185963	protein_coding	BICD2
ENSG00000015475	protein_coding	BID
ENSG00000136717	protein_coding	BIN1
ENSG00000147439	protein_coding	BIN3
ENSG00000110330	protein_coding	BIRC2
ENSG00000089685	protein_coding	BIRC5
ENSG00000115760	protein_coding	BIRC6
ENSG00000134897	protein_coding	BIVM
ENSG00000166619	protein_coding	BLCAP
ENSG00000259571	protein_coding	BLID
ENSG00000108578	protein_coding	BLMH
ENSG00000135441	protein_coding	BLOC1S1
ENSG00000196072	protein_coding	BLOC1S2
ENSG00000189114	protein_coding	BLOC1S3
ENSG00000106605	protein_coding	BLVRA
ENSG00000090013	protein_coding	BLVRB
ENSG00000117475	protein_coding	BLZF1
ENSG00000168283	protein_coding	BMI1
ENSG00000168487	protein_coding	BMP1
ENSG00000138756	protein_coding	BMP2K
ENSG00000107779	protein_coding	BMPR1A
ENSG00000204217	protein_coding	BMPR2
ENSG00000165733	protein_coding	BMS1
ENSG00000240089	pseudogene	BMS1P3
ENSG00000173068	protein_coding	BNC2
ENSG00000113734	protein_coding	BNIP1
ENSG00000140299	protein_coding	BNIP2
ENSG00000176171	protein_coding	BNIP3
ENSG00000104765	protein_coding	BNIP3L
ENSG00000144857	protein_coding	BOC
ENSG00000145919	protein_coding	BOD1
ENSG00000038219	protein_coding	BOD1L
ENSG00000176720	protein_coding	BOK
ENSG00000178096	protein_coding	BOLA1
ENSG00000163170	protein_coding	BOLA3
ENSG00000261236	protein_coding	BOP1
ENSG00000170727	protein_coding	BOP1
ENSG00000172331	protein_coding	BPGM
ENSG00000137274	protein_coding	BPHL
ENSG00000162813	protein_coding	BPNT1
ENSG00000171634	protein_coding	BPTF
ENSG00000262858	protein_coding	BPTF
ENSG00000157764	protein_coding	BRAF
ENSG00000089234	protein_coding	BRAP
ENSG00000106009	protein_coding	BRAT1
ENSG00000185515	protein_coding	BRCC3
ENSG00000100425	protein_coding	BRD1
ENSG00000234507	protein_coding	BRD2
ENSG00000215077	protein_coding	BRD2
ENSG00000236227	protein_coding	BRD2
ENSG00000230678	protein_coding	BRD2
ENSG00000234704	protein_coding	BRD2
ENSG00000235307	protein_coding	BRD2
ENSG00000204256	protein_coding	BRD2
ENSG00000169925	protein_coding	BRD3
ENSG00000141867	protein_coding	BRD4
ENSG00000166164	protein_coding	BRD7
ENSG00000112983	protein_coding	BRD8
ENSG00000028310	protein_coding	BRD9
ENSG00000158019	protein_coding	BRE
ENSG00000185024	protein_coding	BRF1
ENSG00000104221	protein_coding	BRF2
ENSG00000164713	protein_coding	BRI3
ENSG00000113460	protein_coding	BRIX1
ENSG00000174744	protein_coding	BRMS1
ENSG00000100916	protein_coding	BRMS1L
ENSG00000162819	protein_coding	BROX
ENSG00000143158	protein_coding	BRP44
ENSG00000060762	protein_coding	BRP44L
ENSG00000156983	protein_coding	BRPF1
ENSG00000168000	protein_coding	BSCL2
ENSG00000160058	protein_coding	BSDC1
ENSG00000172270	protein_coding	BSG
ENSG00000109743	protein_coding	BST1
ENSG00000130303	protein_coding	BST2
ENSG00000095564	protein_coding	BTAF1
ENSG00000064726	protein_coding	BTBD1
ENSG00000148925	protein_coding	BTBD10
ENSG00000222009	protein_coding	BTBD19
ENSG00000133243	protein_coding	BTBD2
ENSG00000132640	protein_coding	BTBD3
ENSG00000184887	protein_coding	BTBD6
ENSG00000011114	protein_coding	BTBD7
ENSG00000183826	protein_coding	BTBD9
ENSG00000169814	protein_coding	BTD
ENSG00000145741	protein_coding	BTF3
ENSG00000134717	protein_coding	BTF3L4
ENSG00000159388	protein_coding	BTG2
ENSG00000154640	protein_coding	BTG3
ENSG00000112763	protein_coding	BTN2A1
ENSG00000124508	protein_coding	BTN2A2
ENSG00000026950	protein_coding	BTN3A1
ENSG00000186470	protein_coding	BTN3A2
ENSG00000111801	protein_coding	BTN3A3
ENSG00000166167	protein_coding	BTRC
ENSG00000154473	protein_coding	BUB3
ENSG00000137656	protein_coding	BUD13
ENSG00000106245	protein_coding	BUD31
ENSG00000112578	protein_coding	BYSL
ENSG00000082153	protein_coding	BZW1
ENSG00000198406	pseudogene	BZW1P2
ENSG00000136261	protein_coding	BZW2
ENSG00000165507	protein_coding	C10orf10
ENSG00000236756	protein_coding	C10orf103
ENSG00000148671	protein_coding	C10orf116
ENSG00000165813	protein_coding	C10orf118
ENSG00000148803	protein_coding	C10orf125
ENSG00000107938	protein_coding	C10orf137
ENSG00000107815	protein_coding	C10orf2
ENSG00000166272	protein_coding	C10orf26
ENSG00000166024	protein_coding	C10orf28
ENSG00000166275	protein_coding	C10orf32
ENSG00000151893	protein_coding	C10orf46
ENSG00000133678	protein_coding	C10orf57
ENSG00000120029	protein_coding	C10orf76
ENSG00000119965	protein_coding	C10orf88
ENSG00000137720	protein_coding	C11orf1
ENSG00000262176	protein_coding	C11orf1
ENSG00000134825	protein_coding	C11orf10
ENSG00000149823	protein_coding	C11orf2
ENSG00000171067	protein_coding	C11orf24
ENSG00000158636	protein_coding	C11orf30
ENSG00000152219	protein_coding	C11orf46
ENSG00000162194	protein_coding	C11orf48
ENSG00000149179	protein_coding	C11orf49
ENSG00000110200	protein_coding	C11orf51
ENSG00000149300	protein_coding	C11orf52
ENSG00000262600	protein_coding	C11orf52
ENSG00000182919	protein_coding	C11orf54
ENSG00000150776	protein_coding	C11orf57
ENSG00000262506	protein_coding	C11orf57
ENSG00000110696	protein_coding	C11orf58
ENSG00000109944	protein_coding	C11orf63
ENSG00000087884	protein_coding	C11orf67
ENSG00000175573	protein_coding	C11orf68
ENSG00000137691	protein_coding	C11orf70
ENSG00000149196	protein_coding	C11orf73
ENSG00000166352	protein_coding	C11orf74
ENSG00000166002	protein_coding	C11orf75
ENSG00000173715	protein_coding	C11orf80
ENSG00000204922	protein_coding	C11orf83
ENSG00000168005	protein_coding	C11orf84
ENSG00000205177	protein_coding	C11orf91
ENSG00000188070	processed_transcript	C11orf95
ENSG00000187479	protein_coding	C11orf96
ENSG00000139637	protein_coding	C12orf10
ENSG00000151135	protein_coding	C12orf23
ENSG00000127720	protein_coding	C12orf26
ENSG00000166268	protein_coding	C12orf28
ENSG00000133641	protein_coding	C12orf29
ENSG00000171792	protein_coding	C12orf32
ENSG00000174718	protein_coding	C12orf35
ENSG00000047621	protein_coding	C12orf4
ENSG00000157895	protein_coding	C12orf43
ENSG00000123395	protein_coding	C12orf44
ENSG00000151131	protein_coding	C12orf45
ENSG00000234608	lincRNA	C12orf47
ENSG00000111412	protein_coding	C12orf49
ENSG00000078237	protein_coding	C12orf5
ENSG00000173064	protein_coding	C12orf51
ENSG00000139405	protein_coding	C12orf52
ENSG00000111678	protein_coding	C12orf57
ENSG00000130921	protein_coding	C12orf65
ENSG00000204954	protein_coding	C12orf73
ENSG00000235162	protein_coding	C12orf75
ENSG00000174456	protein_coding	C12orf76
ENSG00000102802	protein_coding	C13orf33
ENSG00000133935	protein_coding	C14orf1
ENSG00000070269	protein_coding	C14orf101
ENSG00000119720	protein_coding	C14orf102
ENSG00000153485	protein_coding	C14orf109
ENSG00000089916	protein_coding	C14orf118
ENSG00000179933	protein_coding	C14orf119
ENSG00000129480	protein_coding	C14orf126
ENSG00000100744	protein_coding	C14orf129
ENSG00000227051	protein_coding	C14orf132
ENSG00000126773	protein_coding	C14orf135
ENSG00000170270	protein_coding	C14orf142
ENSG00000126790	protein_coding	C14orf149
ENSG00000133943	protein_coding	C14orf159
ENSG00000087302	protein_coding	C14orf166
ENSG00000215256	processed_transcript	C14orf167
ENSG00000255242	processed_transcript	C14orf169
ENSG00000156411	protein_coding	C14orf2
ENSG00000196943	protein_coding	C14orf21
ENSG00000179476	protein_coding	C14orf28
ENSG00000139971	protein_coding	C14orf37
ENSG00000156030	protein_coding	C14orf43
ENSG00000119636	protein_coding	C14orf45
ENSG00000140104	protein_coding	C14orf79
ENSG00000185347	protein_coding	C14orf80
ENSG00000100802	protein_coding	C14orf93
ENSG00000128944	protein_coding	C15orf23
ENSG00000134153	protein_coding	C15orf24
ENSG00000134152	protein_coding	C15orf29
ENSG00000242498	protein_coding	C15orf38
ENSG00000250021	protein_coding	C15orf38-AP3S2
ENSG00000167173	protein_coding	C15orf39
ENSG00000169609	protein_coding	C15orf40
ENSG00000186073	protein_coding	C15orf41
ENSG00000138614	protein_coding	C15orf44
ENSG00000188549	protein_coding	C15orf52
ENSG00000128891	protein_coding	C15orf57
ENSG00000189227	protein_coding	C15orf61
ENSG00000007520	protein_coding	C16orf42
ENSG00000166780	protein_coding	C16orf45
ENSG00000124074	protein_coding	C16orf48
ENSG00000089486	protein_coding	C16orf5
ENSG00000185716	protein_coding	C16orf52
ENSG00000185928	protein_coding	C16orf53
ENSG00000103005	protein_coding	C16orf57
ENSG00000140688	protein_coding	C16orf58
ENSG00000103544	protein_coding	C16orf62
ENSG00000075399	protein_coding	C16orf7
ENSG00000125149	protein_coding	C16orf70
ENSG00000182831	protein_coding	C16orf72
ENSG00000070761	protein_coding	C16orf80
ENSG00000155330	protein_coding	C16orf87
ENSG00000103550	protein_coding	C16orf88
ENSG00000174109	protein_coding	C16orf91
ENSG00000196118	protein_coding	C16orf93
ENSG00000181396	protein_coding	C17orf101
ENSG00000154035	protein_coding	C17orf103
ENSG00000232859	protein_coding	C17orf108
ENSG00000141034	protein_coding	C17orf39
ENSG00000170222	protein_coding	C17orf48
ENSG00000161939	protein_coding	C17orf49
ENSG00000259857	protein_coding	C17orf51
ENSG00000212719	protein_coding	C17orf51
ENSG00000167302	protein_coding	C17orf56
ENSG00000178852	protein_coding	C17orf57
ENSG00000186665	protein_coding	C17orf58
ENSG00000263085	protein_coding	C17orf58
ENSG00000196544	protein_coding	C17orf59
ENSG00000205544	protein_coding	C17orf61
ENSG00000178927	protein_coding	C17orf62
ENSG00000173065	protein_coding	C17orf63
ENSG00000168597	protein_coding	C17orf65
ENSG00000185504	protein_coding	C17orf70
ENSG00000108666	protein_coding	C17orf75
ENSG00000172301	protein_coding	C17orf79
ENSG00000141219	protein_coding	C17orf80
ENSG00000170291	protein_coding	C17orf81
ENSG00000214899	protein_coding	C17orf84
ENSG00000074356	protein_coding	C17orf85
ENSG00000224877	protein_coding	C17orf89
ENSG00000204237	protein_coding	C17orf90
ENSG00000141428	protein_coding	C18orf21
ENSG00000152242	protein_coding	C18orf25
ENSG00000177576	protein_coding	C18orf32
ENSG00000141452	protein_coding	C18orf8
ENSG00000074842	protein_coding	C19orf10
ENSG00000131943	protein_coding	C19orf12
ENSG00000228300	protein_coding	C19orf24
ENSG00000119559	protein_coding	C19orf25
ENSG00000105298	protein_coding	C19orf29
ENSG00000214046	protein_coding	C19orf42
ENSG00000123144	protein_coding	C19orf43
ENSG00000181392	protein_coding	C19orf46
ENSG00000160392	protein_coding	C19orf47
ENSG00000167747	protein_coding	C19orf48
ENSG00000142444	protein_coding	C19orf52
ENSG00000104979	protein_coding	C19orf53
ENSG00000188493	protein_coding	C19orf54
ENSG00000167595	protein_coding	C19orf55
ENSG00000182087	protein_coding	C19orf6
ENSG00000006015	protein_coding	C19orf60
ENSG00000161671	protein_coding	C19orf63
ENSG00000130813	protein_coding	C19orf66
ENSG00000174917	protein_coding	C19orf70
ENSG00000197223	protein_coding	C1D
ENSG00000106392	protein_coding	C1GALT1
ENSG00000171155	protein_coding	C1GALT1C1
ENSG00000116922	protein_coding	C1orf109
ENSG00000197982	protein_coding	C1orf122
ENSG00000162384	protein_coding	C1orf123
ENSG00000010072	protein_coding	C1orf124
ENSG00000143633	protein_coding	C1orf131
ENSG00000203706	protein_coding	C1orf133
ENSG00000204377	protein_coding	C1orf134
ENSG00000055070	protein_coding	C1orf144
ENSG00000131591	protein_coding	C1orf159
ENSG00000198912	protein_coding	C1orf174
ENSG00000119280	protein_coding	C1orf198
ENSG00000001460	protein_coding	C1orf201
ENSG00000116667	protein_coding	C1orf21
ENSG00000163866	protein_coding	C1orf212
ENSG00000142686	protein_coding	C1orf216
ENSG00000157181	protein_coding	C1orf27
ENSG00000168275	protein_coding	C1orf31
ENSG00000143793	protein_coding	C1orf35
ENSG00000143612	protein_coding	C1orf43
ENSG00000164008	protein_coding	C1orf50
ENSG00000159208	protein_coding	C1orf51
ENSG00000162642	protein_coding	C1orf52
ENSG00000203724	protein_coding	C1orf53
ENSG00000118292	protein_coding	C1orf54
ENSG00000143443	protein_coding	C1orf56
ENSG00000117616	protein_coding	C1orf63
ENSG00000198715	protein_coding	C1orf85
ENSG00000162585	protein_coding	C1orf86
ENSG00000094975	protein_coding	C1orf9
ENSG00000154429	protein_coding	C1orf96
ENSG00000108561	protein_coding	C1QBP
ENSG00000173918	protein_coding	C1QTNF1
ENSG00000082196	protein_coding	C1QTNF3
ENSG00000223953	protein_coding	C1QTNF5
ENSG00000133466	protein_coding	C1QTNF6
ENSG00000240654	protein_coding	C1QTNF9
ENSG00000205863	protein_coding	C1QTNF9B
ENSG00000159403	protein_coding	C1R
ENSG00000139178	protein_coding	C1RL
ENSG00000182326	protein_coding	C1S
ENSG00000235017	protein_coding	C2
ENSG00000231543	protein_coding	C2
ENSG00000235696	protein_coding	C2
ENSG00000204364	protein_coding	C2
ENSG00000206372	protein_coding	C2
ENSG00000226560	protein_coding	C2
ENSG00000166278	protein_coding	C2
ENSG00000101193	protein_coding	C20orf11
ENSG00000132823	protein_coding	C20orf111
ENSG00000197183	protein_coding	C20orf112
ENSG00000088854	protein_coding	C20orf194
ENSG00000171984	protein_coding	C20orf196
ENSG00000101189	protein_coding	C20orf20
ENSG00000101084	protein_coding	C20orf24
ENSG00000101220	protein_coding	C20orf27
ENSG00000101474	protein_coding	C20orf3
ENSG00000131043	protein_coding	C20orf4
ENSG00000022277	protein_coding	C20orf43
ENSG00000101247	protein_coding	C20orf7
ENSG00000125871	protein_coding	C20orf72
ENSG00000196476	protein_coding	C20orf96
ENSG00000256073	protein_coding	C21orf119
ENSG00000160226	protein_coding	C21orf2
ENSG00000160284	protein_coding	C21orf56
ENSG00000159079	protein_coding	C21orf59
ENSG00000156265	protein_coding	C21orf7
ENSG00000154642	protein_coding	C21orf91
ENSG00000138867	protein_coding	C22orf13
ENSG00000128346	protein_coding	C22orf23
ENSG00000183597	protein_coding	C22orf25
ENSG00000100220	protein_coding	C22orf28
ENSG00000215012	protein_coding	C22orf29
ENSG00000242259	protein_coding	C22orf39
ENSG00000205643	protein_coding	C22orf40
ENSG00000189269	protein_coding	C22orf43
ENSG00000184208	protein_coding	C22orf46
ENSG00000172375	protein_coding	C2CD2L
ENSG00000168014	protein_coding	C2CD3
ENSG00000241962	protein_coding	C2orf15
ENSG00000213699	protein_coding	C2orf18
ENSG00000197927	protein_coding	C2orf27A
ENSG00000138085	protein_coding	C2orf28
ENSG00000158435	protein_coding	C2orf29
ENSG00000115998	protein_coding	C2orf42
ENSG00000118961	protein_coding	C2orf43
ENSG00000162972	protein_coding	C2orf47
ENSG00000135974	protein_coding	C2orf49
ENSG00000003509	protein_coding	C2orf56
ENSG00000239605	protein_coding	C2orf61
ENSG00000162994	protein_coding	C2orf63
ENSG00000168887	protein_coding	C2orf68
ENSG00000178074	protein_coding	C2orf69
ENSG00000237651	protein_coding	C2orf74
ENSG00000186132	protein_coding	C2orf76
ENSG00000182600	protein_coding	C2orf82
ENSG00000114405	protein_coding	C3orf14
ENSG00000163608	protein_coding	C3orf17
ENSG00000088543	protein_coding	C3orf18
ENSG00000154781	protein_coding	C3orf19
ENSG00000179152	protein_coding	C3orf23
ENSG00000184220	protein_coding	C3orf26
ENSG00000174928	protein_coding	C3orf33
ENSG00000183624	protein_coding	C3orf37
ENSG00000179021	protein_coding	C3orf38
ENSG00000144647	protein_coding	C3orf39
ENSG00000181744	protein_coding	C3orf58
ENSG00000188315	protein_coding	C3orf62
ENSG00000163378	protein_coding	C3orf64
ENSG00000163832	protein_coding	C3orf75
ENSG00000168273	protein_coding	C3orf78
ENSG00000244207	protein_coding	C4A
ENSG00000206340	protein_coding	C4A
ENSG00000227746	protein_coding	C4A
ENSG00000244731	protein_coding	C4A
ENSG00000197826	protein_coding	C4orf22
ENSG00000056050	protein_coding	C4orf27
ENSG00000164096	protein_coding	C4orf3
ENSG00000151470	protein_coding	C4orf33
ENSG00000163683	protein_coding	C4orf34
ENSG00000205208	protein_coding	C4orf46
ENSG00000243449	protein_coding	C4orf48
ENSG00000137463	protein_coding	C4orf49
ENSG00000250317	protein_coding	C4orf52
ENSG00000113583	protein_coding	C5orf15
ENSG00000082213	protein_coding	C5orf22
ENSG00000181904	protein_coding	C5orf24
ENSG00000170085	protein_coding	C5orf25
ENSG00000151881	protein_coding	C5orf28
ENSG00000181751	protein_coding	C5orf30
ENSG00000261887	protein_coding	C5orf30
ENSG00000170271	protein_coding	C5orf4
ENSG00000197603	protein_coding	C5orf42
ENSG00000188725	protein_coding	C5orf43
ENSG00000113597	protein_coding	C5orf44
ENSG00000161010	protein_coding	C5orf45
ENSG00000178776	protein_coding	C5orf46
ENSG00000205765	protein_coding	C5orf51
ENSG00000197536	protein_coding	C5orf56
ENSG00000186577	protein_coding	C6orf1
ENSG00000196821	protein_coding	C6orf106
ENSG00000112667	protein_coding	C6orf108
ENSG00000185127	protein_coding	C6orf120
ENSG00000124596	protein_coding	C6orf130
ENSG00000188112	protein_coding	C6orf132
ENSG00000237100	protein_coding	C6orf136
ENSG00000204564	protein_coding	C6orf136
ENSG00000237012	protein_coding	C6orf136
ENSG00000233164	protein_coding	C6orf136
ENSG00000206487	protein_coding	C6orf136
ENSG00000224120	protein_coding	C6orf136
ENSG00000233641	protein_coding	C6orf136
ENSG00000213204	protein_coding	C6orf165
ENSG00000130349	protein_coding	C6orf203
ENSG00000146476	protein_coding	C6orf211
ENSG00000203778	protein_coding	C6orf225
ENSG00000221821	protein_coding	C6orf226
ENSG00000235360	protein_coding	C6orf47
ENSG00000226103	protein_coding	C6orf47
ENSG00000203623	protein_coding	C6orf47
ENSG00000226531	protein_coding	C6orf47
ENSG00000228435	protein_coding	C6orf47
ENSG00000228177	protein_coding	C6orf47
ENSG00000204439	protein_coding	C6orf47
ENSG00000234728	protein_coding	C6orf48
ENSG00000229300	protein_coding	C6orf48
ENSG00000226710	protein_coding	C6orf48
ENSG00000206380	protein_coding	C6orf48
ENSG00000204387	protein_coding	C6orf48
ENSG00000154079	protein_coding	C6orf57
ENSG00000112308	protein_coding	C6orf62
ENSG00000130023	protein_coding	C6orf70
ENSG00000055211	protein_coding	C6orf72
ENSG00000198663	protein_coding	C6orf89
ENSG00000175600	protein_coding	C7orf10
ENSG00000244291	protein_coding	C7orf13
ENSG00000135185	protein_coding	C7orf23
ENSG00000136197	protein_coding	C7orf25
ENSG00000146576	protein_coding	C7orf26
ENSG00000180354	protein_coding	C7orf41
ENSG00000106609	protein_coding	C7orf42
ENSG00000146826	protein_coding	C7orf43
ENSG00000106603	protein_coding	C7orf44
ENSG00000122783	protein_coding	C7orf49
ENSG00000146540	protein_coding	C7orf50
ENSG00000181016	protein_coding	C7orf53
ENSG00000164898	protein_coding	C7orf55
ENSG00000106034	protein_coding	C7orf58
ENSG00000188186	protein_coding	C7orf59
ENSG00000164603	protein_coding	C7orf60
ENSG00000185955	protein_coding	C7orf61
ENSG00000177335	protein_coding	C8orf31
ENSG00000182307	protein_coding	C8orf33
ENSG00000156170	protein_coding	C8orf38
ENSG00000176209	protein_coding	C8orf40
ENSG00000213865	protein_coding	C8orf44
ENSG00000169085	protein_coding	C8orf46
ENSG00000241852	protein_coding	C8orf58
ENSG00000176731	protein_coding	C8orf59
ENSG00000189376	protein_coding	C8orf76
ENSG00000213563	protein_coding	C8orf82
ENSG00000205133	protein_coding	C8orf83
ENSG00000113600	protein_coding	C9
ENSG00000182150	protein_coding	C9orf102
ENSG00000148057	protein_coding	C9orf103
ENSG00000198917	protein_coding	C9orf114
ENSG00000160345	protein_coding	C9orf116
ENSG00000137038	protein_coding	C9orf123
ENSG00000165152	protein_coding	C9orf125
ENSG00000235453	processed_transcript	C9orf133
ENSG00000148362	protein_coding	C9orf142
ENSG00000136932	protein_coding	C9orf156
ENSG00000171159	protein_coding	C9orf16
ENSG00000148120	protein_coding	C9orf3
ENSG00000203993	protein_coding	C9orf37
ENSG00000135045	protein_coding	C9orf40
ENSG00000156017	protein_coding	C9orf41
ENSG00000107020	protein_coding	C9orf46
ENSG00000165118	protein_coding	C9orf64
ENSG00000238227	protein_coding	C9orf69
ENSG00000136819	protein_coding	C9orf78
ENSG00000148153	protein_coding	C9orf80
ENSG00000120159	protein_coding	C9orf82
ENSG00000155621	protein_coding	C9orf85
ENSG00000196642	protein_coding	C9orf86
ENSG00000165233	protein_coding	C9orf89
ENSG00000157693	protein_coding	C9orf91
ENSG00000106733	protein_coding	C9orf95
ENSG00000074410	protein_coding	CA12
ENSG00000169239	protein_coding	CA5B
ENSG00000186312	pseudogene	CA5BP1
ENSG00000135932	protein_coding	CAB39
ENSG00000102547	protein_coding	CAB39L
ENSG00000099991	protein_coding	CABIN1
ENSG00000154040	protein_coding	CABYR
ENSG00000151067	protein_coding	CACNA1C
ENSG00000153956	protein_coding	CACNA2D1
ENSG00000157445	protein_coding	CACNA2D3
ENSG00000167535	protein_coding	CACNB3
ENSG00000116161	protein_coding	CACYBP
ENSG00000084774	protein_coding	CAD
ENSG00000182985	protein_coding	CADM1
ENSG00000164304	protein_coding	CAGE1
ENSG00000012822	protein_coding	CALCOCO1
ENSG00000136436	protein_coding	CALCOCO2
ENSG00000122786	protein_coding	CALD1
ENSG00000138172	protein_coding	CALHM2
ENSG00000198668	protein_coding	CALM1
ENSG00000143933	protein_coding	CALM2
ENSG00000229097	pseudogene	CALM2P2
ENSG00000160014	protein_coding	CALM3
ENSG00000179218	protein_coding	CALR
ENSG00000141979	protein_coding	CALR3
ENSG00000128595	protein_coding	CALU
ENSG00000134072	protein_coding	CAMK1
ENSG00000183049	protein_coding	CAMK1D
ENSG00000145349	protein_coding	CAMK2D
ENSG00000148660	protein_coding	CAMK2G
ENSG00000162545	protein_coding	CAMK2N1
ENSG00000004660	protein_coding	CAMKK1
ENSG00000143919	protein_coding	CAMKMT
ENSG00000164615	protein_coding	CAMLG
ENSG00000130559	protein_coding	CAMSAP1
ENSG00000171735	protein_coding	CAMTA1
ENSG00000108509	protein_coding	CAMTA2
ENSG00000111530	protein_coding	CAND1
ENSG00000171302	protein_coding	CANT1
ENSG00000127022	protein_coding	CANX
ENSG00000131236	protein_coding	CAP1
ENSG00000112186	protein_coding	CAP2
ENSG00000042493	protein_coding	CAPG
ENSG00000014216	protein_coding	CAPN1
ENSG00000142330	protein_coding	CAPN10
ENSG00000162909	protein_coding	CAPN2
ENSG00000149260	protein_coding	CAPN5
ENSG00000262875	protein_coding	CAPN5
ENSG00000131375	protein_coding	CAPN7
ENSG00000126247	protein_coding	CAPNS1
ENSG00000135387	protein_coding	CAPRIN1
ENSG00000110888	protein_coding	CAPRIN2
ENSG00000116489	protein_coding	CAPZA1
ENSG00000198898	protein_coding	CAPZA2
ENSG00000077549	protein_coding	CAPZB
ENSG00000204397	protein_coding	CARD16
ENSG00000255221	protein_coding	CARD17
ENSG00000105483	protein_coding	CARD8
ENSG00000187796	protein_coding	CARD9
ENSG00000153048	protein_coding	CARHSP1
ENSG00000213995	protein_coding	CARKD
ENSG00000142453	protein_coding	CARM1
ENSG00000110619	protein_coding	CARS
ENSG00000134905	protein_coding	CARS2
ENSG00000108349	protein_coding	CASC3
ENSG00000166734	protein_coding	CASC4
ENSG00000127995	protein_coding	CASD1
ENSG00000147044	protein_coding	CASK
ENSG00000137752	protein_coding	CASP1
ENSG00000106144	protein_coding	CASP2
ENSG00000164305	protein_coding	CASP3
ENSG00000196954	protein_coding	CASP4
ENSG00000138794	protein_coding	CASP6
ENSG00000165806	protein_coding	CASP7
ENSG00000064012	protein_coding	CASP8
ENSG00000132906	protein_coding	CASP9
ENSG00000153113	protein_coding	CAST
ENSG00000121691	protein_coding	CAT
ENSG00000152705	protein_coding	CATSPER3
ENSG00000105974	protein_coding	CAV1
ENSG00000105971	protein_coding	CAV2
ENSG00000067955	protein_coding	CBFB
ENSG00000114423	protein_coding	CBLB
ENSG00000105879	protein_coding	CBLL1
ENSG00000159228	protein_coding	CBR1
ENSG00000159231	protein_coding	CBR3
ENSG00000145439	protein_coding	CBR4
ENSG00000172785	protein_coding	CBWD1
ENSG00000136682	protein_coding	CBWD2
ENSG00000108468	protein_coding	CBX1
ENSG00000122565	protein_coding	CBX3
ENSG00000141582	protein_coding	CBX4
ENSG00000094916	protein_coding	CBX5
ENSG00000183741	protein_coding	CBX6
ENSG00000100307	protein_coding	CBX7
ENSG00000100211	protein_coding	CBY1
ENSG00000132024	protein_coding	CC2D1A
ENSG00000154222	protein_coding	CC2D1B
ENSG00000060339	protein_coding	CCAR1
ENSG00000171097	protein_coding	CCBL1
ENSG00000137944	protein_coding	CCBL2
ENSG00000144648	protein_coding	CCBP2
ENSG00000176476	protein_coding	CCDC101
ENSG00000135736	protein_coding	CCDC102A
ENSG00000163001	protein_coding	CCDC104
ENSG00000173581	protein_coding	CCDC106
ENSG00000159884	protein_coding	CCDC107
ENSG00000005059	protein_coding	CCDC109B
ENSG00000164306	protein_coding	CCDC111
ENSG00000164221	protein_coding	CCDC112
ENSG00000136710	protein_coding	CCDC115
ENSG00000159873	protein_coding	CCDC117
ENSG00000160799	protein_coding	CCDC12
ENSG00000007080	protein_coding	CCDC124
ENSG00000183323	protein_coding	CCDC125
ENSG00000169193	protein_coding	CCDC126
ENSG00000164366	protein_coding	CCDC127
ENSG00000244607	protein_coding	CCDC13
ENSG00000104957	protein_coding	CCDC130
ENSG00000004766	protein_coding	CCDC132
ENSG00000128596	protein_coding	CCDC136
ENSG00000185298	protein_coding	CCDC137
ENSG00000175455	protein_coding	CCDC14
ENSG00000135637	protein_coding	CCDC142
ENSG00000170160	protein_coding	CCDC144A
ENSG00000181982	protein_coding	CCDC149
ENSG00000183401	protein_coding	CCDC159
ENSG00000101997	protein_coding	CCDC22
ENSG00000177868	protein_coding	CCDC23
ENSG00000147419	protein_coding	CCDC25
ENSG00000024862	protein_coding	CCDC28A
ENSG00000160050	protein_coding	CCDC28B
ENSG00000109881	protein_coding	CCDC34
ENSG00000173588	protein_coding	CCDC41
ENSG00000180329	protein_coding	CCDC43
ENSG00000108588	protein_coding	CCDC47
ENSG00000152492	protein_coding	CCDC50
ENSG00000164051	protein_coding	CCDC51
ENSG00000120860	protein_coding	CCDC53
ENSG00000183978	protein_coding	CCDC56
ENSG00000160124	protein_coding	CCDC58
ENSG00000133773	protein_coding	CCDC59
ENSG00000108091	protein_coding	CCDC6
ENSG00000104983	protein_coding	CCDC61
ENSG00000180376	protein_coding	CCDC66
ENSG00000177352	protein_coding	CCDC71
ENSG00000232112	protein_coding	CCDC72
ENSG00000163040	protein_coding	CCDC74A
ENSG00000152133	protein_coding	CCDC75
ENSG00000122435	protein_coding	CCDC76
ENSG00000120647	protein_coding	CCDC77
ENSG00000169515	protein_coding	CCDC8
ENSG00000091986	protein_coding	CCDC80
ENSG00000149201	protein_coding	CCDC81
ENSG00000149231	protein_coding	CCDC82
ENSG00000186166	protein_coding	CCDC84
ENSG00000263192	protein_coding	CCDC84
ENSG00000175602	protein_coding	CCDC85B
ENSG00000110104	protein_coding	CCDC86
ENSG00000115355	protein_coding	CCDC88A
ENSG00000105321	protein_coding	CCDC9
ENSG00000050393	protein_coding	CCDC90A
ENSG00000137500	protein_coding	CCDC90B
ENSG00000123106	protein_coding	CCDC91
ENSG00000125633	protein_coding	CCDC93
ENSG00000105248	protein_coding	CCDC94
ENSG00000142039	protein_coding	CCDC97
ENSG00000040275	protein_coding	CCDC99
ENSG00000234114	protein_coding	CCHCR1
ENSG00000224180	protein_coding	CCHCR1
ENSG00000206355	protein_coding	CCHCR1
ENSG00000223533	protein_coding	CCHCR1
ENSG00000206457	protein_coding	CCHCR1
ENSG00000204536	protein_coding	CCHCR1
ENSG00000108691	protein_coding	CCL2
ENSG00000136280	protein_coding	CCM2
ENSG00000145386	protein_coding	CCNA2
ENSG00000134057	protein_coding	CCNB1
ENSG00000100814	protein_coding	CCNB1IP1
ENSG00000157456	protein_coding	CCNB2
ENSG00000112237	protein_coding	CCNC
ENSG00000110092	protein_coding	CCND1
ENSG00000118971	protein_coding	CCND2
ENSG00000112576	protein_coding	CCND3
ENSG00000166946	protein_coding	CCNDBP1
ENSG00000105173	protein_coding	CCNE1
ENSG00000113328	protein_coding	CCNG1
ENSG00000138764	protein_coding	CCNG2
ENSG00000134480	protein_coding	CCNH
ENSG00000118816	protein_coding	CCNI
ENSG00000090061	protein_coding	CCNK
ENSG00000163660	protein_coding	CCNL1
ENSG00000221978	protein_coding	CCNL2
ENSG00000129315	protein_coding	CCNT1
ENSG00000082258	protein_coding	CCNT2
ENSG00000108100	protein_coding	CCNY
ENSG00000163249	protein_coding	CCNYL1
ENSG00000151014	protein_coding	CCRN4L
ENSG00000173992	protein_coding	CCS
ENSG00000166226	protein_coding	CCT2
ENSG00000163468	protein_coding	CCT3
ENSG00000115484	protein_coding	CCT4
ENSG00000150753	protein_coding	CCT5
ENSG00000146731	protein_coding	CCT6A
ENSG00000135624	protein_coding	CCT7
ENSG00000156261	protein_coding	CCT8
ENSG00000122674	protein_coding	CCZ1
ENSG00000156535	protein_coding	CD109
ENSG00000177697	protein_coding	CD151
ENSG00000135535	protein_coding	CD164
ENSG00000091972	protein_coding	CD200
ENSG00000174807	protein_coding	CD248
ENSG00000185275	pseudogene	CD24P4
ENSG00000139193	protein_coding	CD27
ENSG00000103855	protein_coding	CD276
ENSG00000198087	protein_coding	CD2AP
ENSG00000169217	protein_coding	CD2BP2
ENSG00000241399	protein_coding	CD302
ENSG00000167775	protein_coding	CD320
ENSG00000026508	protein_coding	CD44
ENSG00000196776	protein_coding	CD47
ENSG00000196352	protein_coding	CD55
ENSG00000116815	protein_coding	CD58
ENSG00000085063	protein_coding	CD59
ENSG00000135404	protein_coding	CD63
ENSG00000129226	protein_coding	CD68
ENSG00000019582	protein_coding	CD74
ENSG00000110651	protein_coding	CD81
ENSG00000085117	protein_coding	CD82
ENSG00000010278	protein_coding	CD9
ENSG00000123146	protein_coding	CD97
ENSG00000002586	protein_coding	CD99
ENSG00000102181	protein_coding	CD99L2
ENSG00000158825	protein_coding	CDA
ENSG00000102543	protein_coding	CDADC1
ENSG00000151465	protein_coding	CDC123
ENSG00000081377	protein_coding	CDC14B
ENSG00000130177	protein_coding	CDC16
ENSG00000117399	protein_coding	CDC20
ENSG00000094880	protein_coding	CDC23
ENSG00000101224	protein_coding	CDC25B
ENSG00000176386	protein_coding	CDC26
ENSG00000004897	protein_coding	CDC27
ENSG00000099804	protein_coding	CDC34
ENSG00000105401	protein_coding	CDC37
ENSG00000106993	protein_coding	CDC37L1
ENSG00000168438	protein_coding	CDC40
ENSG00000070831	protein_coding	CDC42
ENSG00000143776	protein_coding	CDC42BPA
ENSG00000198752	protein_coding	CDC42BPB
ENSG00000128283	protein_coding	CDC42EP1
ENSG00000149798	protein_coding	CDC42EP2
ENSG00000163171	protein_coding	CDC42EP3
ENSG00000179604	protein_coding	CDC42EP4
ENSG00000167617	protein_coding	CDC42EP5
ENSG00000263030	protein_coding	CDC42EP5
ENSG00000261931	protein_coding	CDC42EP5
ENSG00000197622	protein_coding	CDC42SE1
ENSG00000158985	protein_coding	CDC42SE2
ENSG00000096401	protein_coding	CDC5L
ENSG00000094804	protein_coding	CDC6
ENSG00000134371	protein_coding	CDC73
ENSG00000111665	protein_coding	CDCA3
ENSG00000170779	protein_coding	CDCA4
ENSG00000164649	protein_coding	CDCA7L
ENSG00000140937	protein_coding	CDH11
ENSG00000140945	protein_coding	CDH13
ENSG00000170558	protein_coding	CDH2
ENSG00000103502	protein_coding	CDIPT
ENSG00000170312	protein_coding	CDK1
ENSG00000185324	protein_coding	CDK10
ENSG00000008128	protein_coding	CDK11A
ENSG00000167258	protein_coding	CDK12
ENSG00000065883	protein_coding	CDK13
ENSG00000058091	protein_coding	CDK14
ENSG00000102225	protein_coding	CDK16
ENSG00000059758	protein_coding	CDK17
ENSG00000155111	protein_coding	CDK19
ENSG00000123374	protein_coding	CDK2
ENSG00000156345	protein_coding	CDK20
ENSG00000111328	protein_coding	CDK2AP1
ENSG00000167797	protein_coding	CDK2AP2
ENSG00000250506	protein_coding	CDK3
ENSG00000135446	protein_coding	CDK4
ENSG00000164885	protein_coding	CDK5
ENSG00000101391	protein_coding	CDK5RAP1
ENSG00000136861	protein_coding	CDK5RAP2
ENSG00000108465	protein_coding	CDK5RAP3
ENSG00000105810	protein_coding	CDK6
ENSG00000134058	protein_coding	CDK7
ENSG00000132964	protein_coding	CDK8
ENSG00000136807	protein_coding	CDK9
ENSG00000145996	protein_coding	CDKAL1
ENSG00000100490	protein_coding	CDKL1
ENSG00000006837	protein_coding	CDKL3
ENSG00000124762	protein_coding	CDKN1A
ENSG00000111276	protein_coding	CDKN1B
ENSG00000129757	protein_coding	CDKN1C
ENSG00000147889	protein_coding	CDKN2A
ENSG00000168564	protein_coding	CDKN2AIP
ENSG00000237190	protein_coding	CDKN2AIPNL
ENSG00000147883	protein_coding	CDKN2B
ENSG00000240498	processed_transcript	CDKN2B-AS1
ENSG00000123080	protein_coding	CDKN2C
ENSG00000129355	protein_coding	CDKN2D
ENSG00000140743	protein_coding	CDR2
ENSG00000109089	protein_coding	CDR2L
ENSG00000241322	protein_coding	CDRT1
ENSG00000239704	protein_coding	CDRT4
ENSG00000101290	protein_coding	CDS2
ENSG00000091527	protein_coding	CDV3
ENSG00000153046	protein_coding	CDYL
ENSG00000186567	protein_coding	CEACAM19
ENSG00000172216	protein_coding	CEBPB
ENSG00000221869	protein_coding	CEBPD
ENSG00000153879	protein_coding	CEBPG
ENSG00000115816	protein_coding	CEBPZ
ENSG00000069998	protein_coding	CECR5
ENSG00000149187	protein_coding	CELF1
ENSG00000205923	protein_coding	CEMP1
ENSG00000115163	protein_coding	CENPA
ENSG00000125817	protein_coding	CENPB
ENSG00000177946	protein_coding	CENPBD1
ENSG00000145241	protein_coding	CENPC1
ENSG00000153044	protein_coding	CENPH
ENSG00000120334	protein_coding	CENPL
ENSG00000166451	protein_coding	CENPN
ENSG00000138092	protein_coding	CENPO
ENSG00000031691	protein_coding	CENPQ
ENSG00000102901	protein_coding	CENPT
ENSG00000166582	protein_coding	CENPV
ENSG00000203760	protein_coding	CENPW
ENSG00000116198	protein_coding	CEP104
ENSG00000154240	protein_coding	CEP112
ENSG00000168944	protein_coding	CEP120
ENSG00000143702	protein_coding	CEP170
ENSG00000101639	protein_coding	CEP192
ENSG00000126001	protein_coding	CEP250
ENSG00000198707	protein_coding	CEP290
ENSG00000135837	protein_coding	CEP350
ENSG00000164118	protein_coding	CEP44
ENSG00000166037	protein_coding	CEP57
ENSG00000183137	protein_coding	CEP57L1
ENSG00000182923	protein_coding	CEP63
ENSG00000011523	protein_coding	CEP68
ENSG00000114107	protein_coding	CEP70
ENSG00000148019	protein_coding	CEP78
ENSG00000130695	protein_coding	CEP85
ENSG00000121289	protein_coding	CEP89
ENSG00000258890	protein_coding	CEP95
ENSG00000263046	protein_coding	CEP95
ENSG00000134255	protein_coding	CEPT1
ENSG00000167123	protein_coding	CERCAM
ENSG00000100422	protein_coding	CERK
ENSG00000198848	protein_coding	CES1
ENSG00000172831	protein_coding	CES2
ENSG00000147400	protein_coding	CETN2
ENSG00000153140	protein_coding	CETN3
ENSG00000239754	protein_coding	CFB
ENSG00000241534	protein_coding	CFB
ENSG00000242335	protein_coding	CFB
ENSG00000204359	protein_coding	CFB
ENSG00000241253	protein_coding	CFB
ENSG00000243570	protein_coding	CFB
ENSG00000243649	protein_coding	CFB
ENSG00000153774	protein_coding	CFDP1
ENSG00000000971	protein_coding	CFH
ENSG00000205403	protein_coding	CFI
ENSG00000172757	protein_coding	CFL1
ENSG00000213830	pseudogene	CFL1P5
ENSG00000165410	protein_coding	CFL2
ENSG00000003402	protein_coding	CFLAR
ENSG00000163320	protein_coding	CGGBP1
ENSG00000100532	protein_coding	CGRRF1
ENSG00000128965	protein_coding	CHAC1
ENSG00000159259	protein_coding	CHAF1B
ENSG00000172586	protein_coding	CHCHD1
ENSG00000250479	protein_coding	CHCHD10
ENSG00000106153	protein_coding	CHCHD2
ENSG00000106554	protein_coding	CHCHD3
ENSG00000163528	protein_coding	CHCHD4
ENSG00000125611	protein_coding	CHCHD5
ENSG00000159685	protein_coding	CHCHD6
ENSG00000170791	protein_coding	CHCHD7
ENSG00000181924	protein_coding	CHCHD8
ENSG00000153922	protein_coding	CHD1
ENSG00000131778	protein_coding	CHD1L
ENSG00000173575	protein_coding	CHD2
ENSG00000170004	protein_coding	CHD3
ENSG00000111642	protein_coding	CHD4
ENSG00000124177	protein_coding	CHD6
ENSG00000100888	protein_coding	CHD8
ENSG00000177200	protein_coding	CHD9
ENSG00000149554	protein_coding	CHEK1
ENSG00000183765	protein_coding	CHEK2
ENSG00000085872	protein_coding	CHERP
ENSG00000133048	protein_coding	CHI3L1
ENSG00000109220	protein_coding	CHIC2
ENSG00000177830	protein_coding	CHID1
ENSG00000110721	protein_coding	CHKA
ENSG00000100288	protein_coding	CHKB
ENSG00000188419	protein_coding	CHM
ENSG00000131165	protein_coding	CHMP1A
ENSG00000255112	protein_coding	CHMP1B
ENSG00000130724	protein_coding	CHMP2A
ENSG00000083937	protein_coding	CHMP2B
ENSG00000254505	protein_coding	CHMP4A
ENSG00000101421	protein_coding	CHMP4B
ENSG00000086065	protein_coding	CHMP5
ENSG00000176108	protein_coding	CHMP6
ENSG00000147457	protein_coding	CHMP7
ENSG00000128656	protein_coding	CHN1
ENSG00000110172	protein_coding	CHORDC1
ENSG00000033100	protein_coding	CHPF2
ENSG00000111666	protein_coding	CHPT1
ENSG00000104472	protein_coding	CHRAC1
ENSG00000115526	protein_coding	CHST10
ENSG00000136213	protein_coding	CHST12
ENSG00000169105	protein_coding	CHST14
ENSG00000182022	protein_coding	CHST15
ENSG00000175040	protein_coding	CHST2
ENSG00000122863	protein_coding	CHST3
ENSG00000135702	protein_coding	CHST5
ENSG00000131873	protein_coding	CHSY1
ENSG00000198108	protein_coding	CHSY3
ENSG00000168802	protein_coding	CHTF8
ENSG00000160679	protein_coding	CHTOP
ENSG00000213341	protein_coding	CHUK
ENSG00000258289	protein_coding	CHURC1
ENSG00000144021	protein_coding	CIAO1
ENSG00000005194	protein_coding	CIAPIN1
ENSG00000185043	protein_coding	CIB1
ENSG00000136425	protein_coding	CIB2
ENSG00000079432	protein_coding	CIC
ENSG00000186162	pseudogene	CIDECP
ENSG00000100865	protein_coding	CINP
ENSG00000138433	protein_coding	CIR1
ENSG00000099622	protein_coding	CIRBP
ENSG00000141076	protein_coding	CIRH1A
ENSG00000122873	protein_coding	CISD1
ENSG00000145354	protein_coding	CISD2
ENSG00000230055	protein_coding	CISD3
ENSG00000164442	protein_coding	CITED2
ENSG00000148337	protein_coding	CIZ1
ENSG00000136108	protein_coding	CKAP2
ENSG00000136026	protein_coding	CKAP4
ENSG00000175216	protein_coding	CKAP5
ENSG00000166165	protein_coding	CKB
ENSG00000217555	protein_coding	CKLF
ENSG00000254788	protein_coding	CKLF-CMTM1
ENSG00000173207	protein_coding	CKS1B
ENSG00000123975	protein_coding	CKS2
ENSG00000074054	protein_coding	CLASP1
ENSG00000104859	protein_coding	CLASRP
ENSG00000121940	protein_coding	CLCC1
ENSG00000175505	protein_coding	CLCF1
ENSG00000109572	protein_coding	CLCN3
ENSG00000011021	protein_coding	CLCN6
ENSG00000103249	protein_coding	CLCN7
ENSG00000163347	protein_coding	CLDN1
ENSG00000013297	protein_coding	CLDN11
ENSG00000157224	protein_coding	CLDN12
ENSG00000080822	protein_coding	CLDND1
ENSG00000105472	protein_coding	CLEC11A
ENSG00000110852	protein_coding	CLEC2B
ENSG00000069493	protein_coding	CLEC2D
ENSG00000163815	protein_coding	CLEC3B
ENSG00000111729	protein_coding	CLEC4A
ENSG00000230685	protein_coding	CLIC1
ENSG00000223639	protein_coding	CLIC1
ENSG00000206394	protein_coding	CLIC1
ENSG00000226417	protein_coding	CLIC1
ENSG00000226248	protein_coding	CLIC1
ENSG00000226651	protein_coding	CLIC1
ENSG00000213719	protein_coding	CLIC1
ENSG00000169583	protein_coding	CLIC3
ENSG00000169504	protein_coding	CLIC4
ENSG00000113282	protein_coding	CLINT1
ENSG00000130779	protein_coding	CLIP1
ENSG00000106665	protein_coding	CLIP2
ENSG00000263226	protein_coding	CLIP2
ENSG00000105270	protein_coding	CLIP3
ENSG00000115295	protein_coding	CLIP4
ENSG00000013441	protein_coding	CLK1
ENSG00000176444	protein_coding	CLK2
ENSG00000179335	protein_coding	CLK3
ENSG00000113240	protein_coding	CLK4
ENSG00000166250	protein_coding	CLMP
ENSG00000188603	protein_coding	CLN3
ENSG00000102805	protein_coding	CLN5
ENSG00000128973	protein_coding	CLN6
ENSG00000182372	protein_coding	CLN8
ENSG00000074201	protein_coding	CLNS1A
ENSG00000134852	protein_coding	CLOCK
ENSG00000172409	protein_coding	CLP1
ENSG00000162129	protein_coding	CLPB
ENSG00000125656	protein_coding	CLPP
ENSG00000104853	protein_coding	CLPTM1
ENSG00000049656	protein_coding	CLPTM1L
ENSG00000166855	protein_coding	CLPX
ENSG00000171603	protein_coding	CLSTN1
ENSG00000139182	protein_coding	CLSTN3
ENSG00000122705	protein_coding	CLTA
ENSG00000175416	protein_coding	CLTB
ENSG00000141367	protein_coding	CLTC
ENSG00000070371	protein_coding	CLTCL1
ENSG00000120885	protein_coding	CLU
ENSG00000103351	protein_coding	CLUAP1
ENSG00000168405	protein_coding	CMAHP
ENSG00000111726	protein_coding	CMAS
ENSG00000164237	protein_coding	CMBL
ENSG00000187118	protein_coding	CMC1
ENSG00000162368	protein_coding	CMPK1
ENSG00000089505	protein_coding	CMTM1
ENSG00000140931	protein_coding	CMTM3
ENSG00000183723	protein_coding	CMTM4
ENSG00000091317	protein_coding	CMTM6
ENSG00000153551	protein_coding	CMTM7
ENSG00000169714	protein_coding	CNBP
ENSG00000133313	protein_coding	CNDP2
ENSG00000100528	protein_coding	CNIH
ENSG00000153721	protein_coding	CNKSR3
ENSG00000130176	protein_coding	CNN1
ENSG00000064666	protein_coding	CNN2
ENSG00000117519	protein_coding	CNN3
ENSG00000148842	protein_coding	CNNM2
ENSG00000168763	protein_coding	CNNM3
ENSG00000186222	protein_coding	CNO
ENSG00000125107	protein_coding	CNOT1
ENSG00000182973	protein_coding	CNOT10
ENSG00000111596	protein_coding	CNOT2
ENSG00000088038	protein_coding	CNOT3
ENSG00000262775	protein_coding	CNOT3
ENSG00000262272	protein_coding	CNOT3
ENSG00000261980	protein_coding	CNOT3
ENSG00000263078	protein_coding	CNOT3
ENSG00000262428	protein_coding	CNOT3
ENSG00000262369	protein_coding	CNOT3
ENSG00000262365	protein_coding	CNOT3
ENSG00000080802	protein_coding	CNOT4
ENSG00000113300	protein_coding	CNOT6
ENSG00000198791	protein_coding	CNOT7
ENSG00000155508	protein_coding	CNOT8
ENSG00000260283	protein_coding	CNP
ENSG00000173786	protein_coding	CNP
ENSG00000115649	protein_coding	CNPPD1
ENSG00000257727	protein_coding	CNPY2
ENSG00000137161	protein_coding	CNPY3
ENSG00000166997	protein_coding	CNPY4
ENSG00000119865	protein_coding	CNRIP1
ENSG00000162852	protein_coding	CNST
ENSG00000242689	protein_coding	CNTF
ENSG00000108797	protein_coding	CNTNAP1
ENSG00000170037	protein_coding	CNTROB
ENSG00000068120	protein_coding	COASY
ENSG00000082438	protein_coding	COBLL1
ENSG00000188986	protein_coding	COBRA1
ENSG00000166685	protein_coding	COG1
ENSG00000135775	protein_coding	COG2
ENSG00000136152	protein_coding	COG3
ENSG00000103051	protein_coding	COG4
ENSG00000164597	protein_coding	COG5
ENSG00000133103	protein_coding	COG6
ENSG00000168434	protein_coding	COG7
ENSG00000213380	protein_coding	COG8
ENSG00000121058	protein_coding	COIL
ENSG00000060718	protein_coding	COL11A1
ENSG00000111799	protein_coding	COL12A1
ENSG00000187955	protein_coding	COL14A1
ENSG00000204291	protein_coding	COL15A1
ENSG00000084636	protein_coding	COL16A1
ENSG00000182871	protein_coding	COL18A1
ENSG00000196739	protein_coding	COL27A1
ENSG00000168542	protein_coding	COL3A1
ENSG00000187498	protein_coding	COL4A1
ENSG00000134871	protein_coding	COL4A2
ENSG00000113163	protein_coding	COL4A3BP
ENSG00000130635	protein_coding	COL5A1
ENSG00000204262	protein_coding	COL5A2
ENSG00000142156	protein_coding	COL6A1
ENSG00000142173	protein_coding	COL6A2
ENSG00000163359	protein_coding	COL6A3
ENSG00000114270	protein_coding	COL7A1
ENSG00000144810	protein_coding	COL8A1
ENSG00000171812	protein_coding	COL8A2
ENSG00000173163	protein_coding	COMMD1
ENSG00000145781	protein_coding	COMMD10
ENSG00000114744	protein_coding	COMMD2
ENSG00000148444	protein_coding	COMMD3
ENSG00000140365	protein_coding	COMMD4
ENSG00000170619	protein_coding	COMMD5
ENSG00000188243	protein_coding	COMMD6
ENSG00000149600	protein_coding	COMMD7
ENSG00000169019	protein_coding	COMMD8
ENSG00000110442	protein_coding	COMMD9
ENSG00000093010	protein_coding	COMT
ENSG00000165644	protein_coding	COMTD1
ENSG00000122218	protein_coding	COPA
ENSG00000129083	protein_coding	COPB1
ENSG00000184432	protein_coding	COPB2
ENSG00000105669	protein_coding	COPE
ENSG00000158623	protein_coding	COPG2
ENSG00000166200	protein_coding	COPS2
ENSG00000141030	protein_coding	COPS3
ENSG00000138663	protein_coding	COPS4
ENSG00000121022	protein_coding	COPS5
ENSG00000168090	protein_coding	COPS6
ENSG00000111652	protein_coding	COPS7A
ENSG00000144524	protein_coding	COPS7B
ENSG00000198612	protein_coding	COPS8
ENSG00000111481	protein_coding	COPZ1
ENSG00000005243	protein_coding	COPZ2
ENSG00000135469	protein_coding	COQ10A
ENSG00000115520	protein_coding	COQ10B
ENSG00000173085	protein_coding	COQ2
ENSG00000132423	protein_coding	COQ3
ENSG00000167113	protein_coding	COQ4
ENSG00000110871	protein_coding	COQ5
ENSG00000119723	protein_coding	COQ6
ENSG00000167186	protein_coding	COQ7
ENSG00000088682	protein_coding	COQ9
ENSG00000145244	protein_coding	CORIN
ENSG00000172725	protein_coding	CORO1B
ENSG00000110880	protein_coding	CORO1C
ENSG00000103647	protein_coding	CORO2B
ENSG00000103426	protein_coding	CORO7
ENSG00000241563	protein_coding	CORT
ENSG00000103187	protein_coding	COTL1
ENSG00000006695	protein_coding	COX10
ENSG00000166260	protein_coding	COX11
ENSG00000014919	protein_coding	COX15
ENSG00000133983	protein_coding	COX16
ENSG00000138495	protein_coding	COX17
[truncated: 8,661 more rows]
