# Supplementary material for: Transcriptomic portrait of human Mesenchymal Stromal/Stem cells isolated from bone marrow and placenta
Source: BMC Genomics. 2014 Oct 19;15(1):910. doi: 10.1186/1471-2164-15-910 (PMC4287589; doi:10.1186/1471-2164-15-910)
Supplement: Supplementary file 6 — Additional file 6: Table S2: List of 5,271 protein-coding genes of the MSC signature that are expressed in MSCs over the cut-off log2 (FPKMsums) ≥ 2. (XLS 803 KB) [file 12864_2014_6787_MOESM6_ESM.xls]

## Sheet: MSC 5271 protein-coding genes
Gene_Symbol	Ensembl_Gene_ID	PL-MSCs log2(FPKMmeans)	BM-MSCs log2(FPKMmeans)	global_average signal log2(FPKM)
TAGLN	ENSG00000149591	11.9226	11.0677	11.4951
ACTB	ENSG00000075624	11.7071	10.9103	11.3087
MYL6	ENSG00000092841	10.895	10.3596	10.6273
TPT1	ENSG00000133112	10.5418	10.5976	10.5697
TIMP1	ENSG00000102265	9.54425	11.5926	10.5684
FTL	ENSG00000087086	10.0965	10.8153	10.4559
LGALS1	ENSG00000100097	10.7322	10.0439	10.3881
TMSB4X	ENSG00000205542	10.9497	9.81966	10.3847
SPARC	ENSG00000113140	9.84711	10.6188	10.2329
RPS24	ENSG00000138326	10.2347	10.0587	10.1467
VIM	ENSG00000026025	10.0369	10.1968	10.1169
RPS3	ENSG00000149273	10.3143	9.86024	10.0873
CD63	ENSG00000135404	9.96942	10.0514	10.0104
GAPDH	ENSG00000111640	9.79109	10.1821	9.98661
RPS18	ENSG00000231500	9.7923	9.50486	9.64858
RPLP0	ENSG00000089157	9.35725	9.23457	9.29591
RPS20	ENSG00000008988	9.42102	9.15672	9.28887
IFITM3	ENSG00000142089	9.12055	9.42538	9.27297
S100A6	ENSG00000197956	9.00877	9.52536	9.26706
MT-ND1	ENSG00000198888	8.76219	9.70768	9.23494
RPL8	ENSG00000161016	9.28677	9.02951	9.15814
RPL11	ENSG00000142676	9.18529	9.10833	9.14681
RPL10	ENSG00000147403	9.21614	8.96698	9.09156
RPL35A	ENSG00000182899	9.12502	9.0146	9.06981
RPL32	ENSG00000144713	9.06501	8.98851	9.02676
RPLP1	ENSG00000137818	9.06235	8.91369	8.98802
RPS6	ENSG00000137154	9.06216	8.89057	8.97636
RPL24	ENSG00000114391	8.97036	8.66698	8.81867
ANXA5	ENSG00000164111	8.78368	8.81731	8.8005
COX7C	ENSG00000127184	8.81273	8.74011	8.77642
TPM2	ENSG00000198467	8.96509	8.5593	8.7622
RPS21	ENSG00000171858	8.92271	8.58227	8.75249
RPL37	ENSG00000145592	8.85797	8.62222	8.74009
CTGF	ENSG00000118523	8.80394	8.66489	8.73442
RPL7A	ENSG00000148303	8.80332	8.65805	8.73069
RPL35	ENSG00000136942	8.76822	8.58415	8.67619
EIF1	ENSG00000173812	8.70814	8.587	8.64757
ATP5B	ENSG00000110955	8.63781	8.64276	8.64029
MT-ND2	ENSG00000198763	8.06357	9.20874	8.63616
P4HB	ENSG00000185624	8.45408	8.80845	8.63126
RPL27	ENSG00000131469	8.75962	8.43428	8.59695
RPS12	ENSG00000112306	8.42672	8.73521	8.58097
RPL4	ENSG00000174444	8.68794	8.47263	8.58028
RPLP2	ENSG00000177600	8.5849	8.55636	8.57063
CALD1	ENSG00000122786	8.88211	8.24898	8.56555
CTSB	ENSG00000164733	8.49468	8.63306	8.56387
TPM1	ENSG00000140416	8.86351	8.25392	8.55871
LDHA	ENSG00000134333	8.0098	9.08435	8.54708
MT-ND5	ENSG00000198786	8.19805	8.87275	8.5354
ANXA2	ENSG00000182718	8.13062	8.9304	8.53051
RPS2	ENSG00000140988	8.4845	8.57297	8.52873
PFDN5	ENSG00000123349	8.54825	8.29538	8.42181
HLA-B	ENSG00000234745	9.04707	7.76454	8.40581
TPI1	ENSG00000111669	8.28508	8.46742	8.37625
NNMT	ENSG00000166741	7.80904	8.90936	8.3592
HTRA1	ENSG00000166033	8.7387	7.97739	8.35804
SERPINH1	ENSG00000149257	8.36171	8.25571	8.30871
ATP5J2	ENSG00000241468	8.19212	8.41062	8.30137
RPL6	ENSG00000089009	8.38451	8.2078	8.29616
S100A11	ENSG00000163191	7.99622	8.54846	8.27234
EEF1B2	ENSG00000114942	8.4233	8.11571	8.26951
ENO1	ENSG00000074800	7.96643	8.53474	8.25058
MMP2	ENSG00000087245	8.36891	8.09354	8.23122
RPS3A	ENSG00000145425	8.42236	8.001	8.21168
RPL28	ENSG00000108107	8.18196	8.16579	8.17387
BTF3	ENSG00000145741	8.29421	8.01231	8.15326
CSRP1	ENSG00000159176	8.36281	7.9118	8.13731
POSTN	ENSG00000133110	7.83313	8.40412	8.11862
PKM2	ENSG00000067225	7.75392	8.46252	8.10822
RHOC	ENSG00000155366	8.06607	8.14715	8.10661
RPL26	ENSG00000161970	8.25217	7.90857	8.08037
PTMS	ENSG00000159335	8.38708	7.77308	8.08008
RPS25	ENSG00000118181	8.06104	8.01185	8.03644
HSPB1	ENSG00000106211	7.79476	8.21724	8.006
RPS16	ENSG00000105193	8.0732	7.91511	7.99415
RPS9	ENSG00000170889	8.02898	7.9446	7.98679
FAU	ENSG00000149806	7.97739	7.97095	7.97417
PPIA	ENSG00000196262	8.15945	7.70096	7.93021
NME1-NME2	ENSG00000243678	8.09522	7.72448	7.90985
ERGIC3	ENSG00000125991	7.88096	7.93215	7.90655
ARPC2	ENSG00000163466	8.13817	7.66893	7.90355
SSR2	ENSG00000163479	8.04209	7.71934	7.88072
GSTP1	ENSG00000084207	8.02005	7.68165	7.85085
DAD1	ENSG00000129562	7.91671	7.77055	7.84363
LDHB	ENSG00000111716	8.12299	7.54092	7.83195
SLC25A3	ENSG00000075415	7.97746	7.65932	7.81839
GARS	ENSG00000106105	7.87044	7.76416	7.8173
RPSA	ENSG00000168028	7.88821	7.73055	7.80938
NDUFA4	ENSG00000189043	8.08664	7.51648	7.80156
HLA-C	ENSG00000204525	7.98513	7.59429	7.78971
LMNA	ENSG00000160789	7.43933	8.06111	7.75022
DYNLL1	ENSG00000088986	7.78633	7.69572	7.74103
TMBIM6	ENSG00000139644	7.75476	7.72311	7.73893
TUBA1A	ENSG00000167552	8.22134	7.23859	7.72996
ARF4	ENSG00000168374	7.93536	7.51697	7.72617
SEC61G	ENSG00000132432	7.837	7.59328	7.71514
DSTN	ENSG00000125868	7.38092	8.03968	7.7103
HLA-A	ENSG00000206503	8.14243	7.25712	7.69978
IFITM2	ENSG00000185201	7.61777	7.74575	7.68176
PTMA	ENSG00000187514	8.17095	7.18281	7.67688
PARK7	ENSG00000116288	7.63618	7.664	7.65009
SQSTM1	ENSG00000161011	7.5993	7.68618	7.64274
EIF3L	ENSG00000100129	7.87932	7.39788	7.6386
ANXA1	ENSG00000135046	7.28419	7.983	7.6336
SKP1	ENSG00000113558	7.78819	7.47059	7.62939
RPS7	ENSG00000171863	8.01156	7.24629	7.62892
ATP1B3	ENSG00000069849	7.90321	7.34042	7.62182
SLC3A2	ENSG00000168003	7.7629	7.47954	7.62122
YWHAE	ENSG00000108953	7.631	7.59764	7.61432
PGK1	ENSG00000102144	7.37741	7.84635	7.61188
NAP1L1	ENSG00000187109	7.78494	7.40635	7.59565
TPM4	ENSG00000167460	7.65937	7.51901	7.58919
COL3A1	ENSG00000168542	7.75058	7.41294	7.58176
RPL29	ENSG00000162244	7.58255	7.51173	7.54714
GUK1	ENSG00000143774	7.64904	7.43731	7.54317
REXO2	ENSG00000076043	7.54451	7.53592	7.54022
FDPS	ENSG00000160752	7.75339	7.3092	7.5313
S100A13	ENSG00000189171	7.36416	7.68874	7.52645
MYL12B	ENSG00000118680	7.77675	7.26772	7.52223
MGST1	ENSG00000008394	7.69639	7.33824	7.51731
RPL15	ENSG00000174748	7.70274	7.3191	7.51092
SERPINE1	ENSG00000106366	7.30227	7.71298	7.50762
RPL23A	ENSG00000198242	7.63155	7.34554	7.48855
MANF	ENSG00000145050	8.27334	6.64442	7.45888
OS9	ENSG00000135506	7.31775	7.5972	7.45748
COX6B1	ENSG00000126267	7.54954	7.34705	7.4483
HM13	ENSG00000101294	7.44012	7.45406	7.44709
PRDX4	ENSG00000123131	7.29733	7.58653	7.44193
RPS19	ENSG00000105372	7.28458	7.58198	7.43328
RAN	ENSG00000132341	7.56948	7.29358	7.43153
CAP1	ENSG00000131236	7.62483	7.23053	7.42768
DKK3	ENSG00000050165	8.0358	6.78653	7.41117
RPS27L	ENSG00000185088	7.58618	7.20103	7.39361
FSTL1	ENSG00000163430	7.15329	7.61247	7.38288
ATP5H	ENSG00000167863	7.42304	7.32651	7.37477
SOD1	ENSG00000142168	7.07604	7.65594	7.36599
CLTA	ENSG00000122705	7.48969	7.2337	7.36169
CALU	ENSG00000128595	7.31136	7.38005	7.34571
RCN1	ENSG00000049449	7.33719	7.31788	7.32754
EIF3E	ENSG00000104408	7.5578	7.0893	7.32355
PEBP1	ENSG00000089220	7.20914	7.4259	7.31752
SSR4	ENSG00000180879	7.29516	7.32914	7.31215
GSN	ENSG00000148180	7.07039	7.54675	7.30857
LY6E	ENSG00000160932	7.56631	7.03959	7.30295
NONO	ENSG00000147140	7.54049	7.04958	7.29503
ARPC1B	ENSG00000130429	7.3391	7.23693	7.28801
EIF3M	ENSG00000149100	7.58787	6.98405	7.28596
CST3	ENSG00000101439	6.9836	7.57488	7.27924
WDR1	ENSG00000071127	7.40454	7.12976	7.26715
PRDX5	ENSG00000126432	7.36189	7.16392	7.2629
LAMB2	ENSG00000172037	6.72448	7.74693	7.23571
CCT7	ENSG00000135624	7.2812	7.18458	7.23289
GSTO1	ENSG00000148834	7.60169	6.85476	7.22822
GPNMB	ENSG00000136235	6.71122	7.74171	7.22646
HSPA5	ENSG00000044574	7.92713	6.51474	7.22094
OAZ1	ENSG00000104904	7.15551	7.25283	7.20417
MIF	ENSG00000240972	7.22392	7.16849	7.19621
CAPZB	ENSG00000077549	7.28531	7.09876	7.19204
ATP5L	ENSG00000167283	7.28826	7.09424	7.19125
SHFM1	ENSG00000127922	7.28261	7.09867	7.19064
USMG5	ENSG00000173915	7.1564	7.20774	7.18207
MYH9	ENSG00000100345	7.33773	7.02013	7.17893
ACTN4	ENSG00000130402	7.54135	6.79141	7.16638
NDUFS5	ENSG00000168653	7.27125	7.05419	7.16272
ARF1	ENSG00000143761	7.30377	7.02056	7.16217
MORF4L2	ENSG00000123562	7.71056	6.59743	7.15399
ATF4	ENSG00000128272	7.23456	7.03992	7.13724
EIF4A2	ENSG00000156976	7.2473	7.01556	7.13143
H2AFZ	ENSG00000164032	7.74561	6.51555	7.13058
MXRA8	ENSG00000162576	6.79767	7.43171	7.11469
RND3	ENSG00000115963	7.7534	6.46813	7.11077
ZYX	ENSG00000159840	7.43691	6.76983	7.10337
S100A16	ENSG00000188643	7.23138	6.95814	7.09476
TMED9	ENSG00000184840	7.12358	7.05615	7.08987
COL4A2	ENSG00000134871	7.48989	6.68551	7.0877
BGN	ENSG00000182492	6.36236	7.80391	7.08314
PPP2R1A	ENSG00000105568	7.10319	7.06226	7.08272
HEXB	ENSG00000049860	6.99342	7.17025	7.08184
COX6C	ENSG00000164919	7.146	7.00246	7.07423
RARRES2	ENSG00000106538	8.83921	5.30761	7.07341
VKORC1	ENSG00000167397	6.76318	7.3668	7.06499
MDH1	ENSG00000014641	7.5511	6.57619	7.06365
TCEB2	ENSG00000103363	7.09611	7.01048	7.0533
NEDD8	ENSG00000129559	7.1872	6.91338	7.05029
ILK	ENSG00000166333	7.32785	6.75786	7.04286
OSTC	ENSG00000198856	7.21375	6.86266	7.0382
APP	ENSG00000142192	7.34947	6.72035	7.03491
NUPR1	ENSG00000176046	6.93602	7.11682	7.02642
ITM2B	ENSG00000136156	6.95944	7.08664	7.02304
EDF1	ENSG00000107223	6.89556	7.1352	7.01538
LAPTM4A	ENSG00000068697	6.90093	7.11903	7.00998
BAX	ENSG00000087088	6.92676	7.08053	7.00364
PRDX6	ENSG00000117592	7.82197	6.1781	7.00003
PDLIM7	ENSG00000196923	7.32457	6.66349	6.99403
CDKN1A	ENSG00000124762	6.80506	7.18237	6.99371
PPDPF	ENSG00000125534	6.67735	7.30712	6.99223
RPS15	ENSG00000115268	7.08826	6.88944	6.98885
UQCRC1	ENSG00000010256	7.15526	6.82157	6.98842
TBCA	ENSG00000171530	7.0009	6.96158	6.98124
C1S	ENSG00000182326	6.58997	7.35972	6.97484
COL6A3	ENSG00000163359	6.86573	7.07879	6.97226
RNF10	ENSG00000022840	7.03083	6.88804	6.95944
RPL17	ENSG00000215472	7.11712	6.79356	6.95534
CNN3	ENSG00000117519	6.86301	7.04694	6.95497
C6orf48	ENSG00000204387	6.73196	7.17562	6.95379
FOS	ENSG00000170345	7.02275	6.88249	6.95262
HNRNPK	ENSG00000165119	7.13138	6.76763	6.94951
RPS10	ENSG00000124614	7.13539	6.76231	6.94885
STT3A	ENSG00000134910	7.14758	6.74274	6.94516
GNAI2	ENSG00000114353	6.81102	7.06212	6.93657
EIF4A1	ENSG00000161960	7.18384	6.68497	6.9344
PEA15	ENSG00000162734	6.5494	7.30507	6.92723
FHL2	ENSG00000115641	6.94219	6.90907	6.92563
PLOD1	ENSG00000083444	6.95278	6.89754	6.92516
FBLN1	ENSG00000077942	6.44361	7.40543	6.92452
PSMB4	ENSG00000159377	6.9668	6.87926	6.92303
PTRF	ENSG00000177469	6.77688	7.06824	6.92256
LOXL2	ENSG00000134013	7.06181	6.77945	6.92063
NGFRAP1	ENSG00000166681	7.05037	6.78755	6.91896
RPL22	ENSG00000116251	6.99477	6.84261	6.91869
GANAB	ENSG00000089597	6.93306	6.90328	6.91817
MAGED1	ENSG00000179222	6.96313	6.86383	6.91348
MMP14	ENSG00000157227	6.75386	7.06588	6.90987
RNF181	ENSG00000168894	6.8162	7.00272	6.90946
BCAP31	ENSG00000185825	6.75306	7.05277	6.90291
CTSA	ENSG00000064601	6.6671	7.13419	6.90065
CUTA	ENSG00000112514	7.19851	6.5928	6.89566
RPL36AL	ENSG00000165502	7.03881	6.75015	6.89448
BUD31	ENSG00000106245	6.86644	6.91925	6.89285
SERPING1	ENSG00000149131	6.74713	7.03559	6.89136
EIF3I	ENSG00000084623	6.90372	6.8759	6.88981
SLC25A5	ENSG00000005022	6.95826	6.8002	6.87923
ATP5A1	ENSG00000152234	6.98901	6.76814	6.87857
YBX1	ENSG00000065978	6.94655	6.81017	6.87836
YWHAZ	ENSG00000164924	6.97754	6.77623	6.87689
EIF3F	ENSG00000175390	6.98841	6.76337	6.87589
NUCB1	ENSG00000104805	6.52379	7.21415	6.86897
DBI	ENSG00000155368	6.99416	6.74077	6.86747
CTTN	ENSG00000085733	6.94189	6.78114	6.86151
COX4I1	ENSG00000131143	6.96074	6.76144	6.86109
RNASEK	ENSG00000219200	6.81912	6.90071	6.85991
PTGDS	ENSG00000107317	6.07512	7.64086	6.85799
MAGED2	ENSG00000102316	7.00021	6.71036	6.85529
ATP5F1	ENSG00000116459	6.98605	6.70982	6.84794
RAB7A	ENSG00000075785	6.80141	6.88626	6.84383
UQCRB	ENSG00000156467	6.87826	6.80167	6.83997
ATP5C1	ENSG00000165629	7.18297	6.48611	6.83454
FAP	ENSG00000078098	7.2593	6.40085	6.83008
ATP6V0B	ENSG00000117410	6.92702	6.72563	6.82633
TMEM66	ENSG00000133872	6.83376	6.8176	6.82568
IGFBP3	ENSG00000146674	6.95613	6.68847	6.8223
MRPL51	ENSG00000111639	6.8462	6.78795	6.81707
PLS3	ENSG00000102024	6.91866	6.70661	6.81263
TUBA1B	ENSG00000123416	7.03896	6.58333	6.81115
RBM3	ENSG00000102317	7.20099	6.42022	6.8106
SARS	ENSG00000031698	6.82998	6.78699	6.80848
C8orf59	ENSG00000176731	6.81588	6.79286	6.80437
ATP5G1	ENSG00000159199	6.99598	6.61122	6.8036
TCEAL4	ENSG00000133142	7.20135	6.40157	6.80146
HNRNPH1	ENSG00000169045	7.18775	6.39073	6.78924
FAM127A	ENSG00000134590	6.76706	6.77848	6.77277
TALDO1	ENSG00000177156	6.26674	7.27867	6.77271
C12orf75	ENSG00000235162	7.54355	5.99521	6.76938
FKBP10	ENSG00000141756	6.65036	6.87829	6.76433
CTSL1	ENSG00000135047	6.23011	7.29153	6.76082
ATP6V1E1	ENSG00000131100	6.76668	6.7537	6.76019
RNF187	ENSG00000168159	6.73125	6.76503	6.74814
TAGLN2	ENSG00000158710	6.62154	6.87211	6.74683
C12orf57	ENSG00000111678	6.99858	6.48896	6.74377
STRAP	ENSG00000023734	6.96926	6.50521	6.73724
HNRNPA2B1	ENSG00000122566	6.87203	6.60044	6.73624
ATXN10	ENSG00000130638	6.9701	6.49891	6.73451
TXN	ENSG00000136810	6.87724	6.58685	6.73204
GNB1	ENSG00000078369	6.81853	6.62763	6.72308
RNH1	ENSG00000023191	6.32436	7.11296	6.71866
VAT1	ENSG00000108828	6.61313	6.81659	6.71486
PDIA6	ENSG00000143870	7.09076	6.33106	6.71091
BRI3	ENSG00000164713	6.50257	6.91773	6.71015
LAMP1	ENSG00000185896	6.54929	6.87004	6.70967
DUSP1	ENSG00000120129	6.99877	6.41698	6.70788
MGAT4B	ENSG00000161013	6.45072	6.9629	6.70681
EIF3D	ENSG00000100353	6.8383	6.56976	6.70403
UQCR10	ENSG00000184076	6.76365	6.63674	6.7002
TCP1	ENSG00000120438	6.84328	6.55653	6.6999
PABPC4	ENSG00000090621	6.48164	6.91019	6.69591
FDFT1	ENSG00000079459	7.3798	5.99304	6.68642
YIPF3	ENSG00000137207	6.58119	6.77401	6.6776
TSPO	ENSG00000100300	6.23654	7.06909	6.65282
RAB34	ENSG00000109113	6.74006	6.55345	6.64675
DDX5	ENSG00000108654	6.69171	6.58823	6.63997
GJA1	ENSG00000152661	6.71482	6.55845	6.63663
SDHB	ENSG00000117118	6.8082	6.46258	6.63539
RPL18A	ENSG00000105640	6.71472	6.55544	6.63508
ATP5G2	ENSG00000135390	6.78033	6.48954	6.63493
PSMB1	ENSG00000008018	6.69232	6.57456	6.63344
COPG	ENSG00000181789	6.75752	6.50822	6.63287
EMP3	ENSG00000142227	6.26051	7.00163	6.63107
SUB1	ENSG00000113387	6.87379	6.38422	6.629
PSMA7	ENSG00000101182	6.75136	6.50077	6.62606
SEC61A1	ENSG00000058262	6.76976	6.47671	6.62324
IER3	ENSG00000137331	7.03394	6.20598	6.61996
DRAP1	ENSG00000175550	6.7214	6.51726	6.61933
EMP1	ENSG00000134531	6.31413	6.90785	6.61099
SNRPG	ENSG00000143977	7.00314	6.21226	6.6077
NME2	ENSG00000011052	6.39241	6.81876	6.60559
DDOST	ENSG00000244038	6.70277	6.50778	6.60528
BSG	ENSG00000172270	6.48933	6.71797	6.60365
PTP4A2	ENSG00000184007	6.64454	6.56184	6.60319
FKBP1A	ENSG00000088832	6.62931	6.57693	6.60312
TOMM7	ENSG00000196683	6.37638	6.82685	6.60161
RPN1	ENSG00000163902	6.85053	6.35038	6.60045
LGALS3BP	ENSG00000108679	6.36982	6.82819	6.59901
PSMD13	ENSG00000185627	6.6884	6.50488	6.59664
VEGFB	ENSG00000173511	6.33412	6.85787	6.59599
LAMB1	ENSG00000091136	6.93871	6.25082	6.59476
COL4A1	ENSG00000187498	7.06468	6.12401	6.59434
ACTN1	ENSG00000072110	6.59928	6.58464	6.59196
AP3S1	ENSG00000177879	6.56975	6.6083	6.58902
QARS	ENSG00000172053	6.81204	6.33951	6.57578
NUCB2	ENSG00000070081	6.57481	6.56522	6.57002
RBBP7	ENSG00000102054	6.99262	6.14573	6.56918
ATP5I	ENSG00000169020	6.45757	6.6807	6.56913
PPP1R7	ENSG00000115685	6.68307	6.447	6.56504
RPL7	ENSG00000147604	6.71265	6.41066	6.56166
COMMD6	ENSG00000188243	6.64847	6.47479	6.56163
THY1	ENSG00000154096	6.12558	6.99576	6.56067
CSDE1	ENSG00000009307	6.60487	6.51167	6.55827
RAB1A	ENSG00000138069	6.52671	6.58422	6.55547
SAP18	ENSG00000150459	6.60699	6.48918	6.54809
SAT1	ENSG00000130066	6.78974	6.29747	6.5436
JTB	ENSG00000143543	6.61948	6.46571	6.54259
CCT8	ENSG00000156261	6.78304	6.29624	6.53964
MRFAP1	ENSG00000179010	6.58244	6.49182	6.53713
NDUFC2	ENSG00000151366	6.73068	6.33779	6.53424
CCT3	ENSG00000163468	6.55965	6.48388	6.52176
ARPC5	ENSG00000162704	6.7195	6.32058	6.52004
P4HA2	ENSG00000072682	6.5111	6.52709	6.5191
C1R	ENSG00000159403	5.89448	7.1415	6.51799
KDELR2	ENSG00000136240	6.67525	6.35576	6.5155
MTCH1	ENSG00000137409	6.61852	6.4116	6.51506
CAPNS1	ENSG00000126247	6.45793	6.56455	6.51124
SLC1A5	ENSG00000105281	6.53388	6.48464	6.50926
HSPA9	ENSG00000113013	6.4566	6.55447	6.50554
IFITM1	ENSG00000185885	6.94729	6.06313	6.50521
RBM39	ENSG00000131051	6.43266	6.57707	6.50487
MAP7D1	ENSG00000116871	6.42117	6.58499	6.50308
PSMD4	ENSG00000159352	6.57579	6.42679	6.50129
CAV1	ENSG00000105974	6.62872	6.36821	6.49847
ATOX1	ENSG00000177556	6.56097	6.43097	6.49597
NCL	ENSG00000115053	6.59591	6.39503	6.49547
GAS6	ENSG00000183087	5.26556	7.72297	6.49426
YWHAQ	ENSG00000134308	6.48021	6.50212	6.49116
LMAN2	ENSG00000169223	6.42012	6.55411	6.48711
LAMTOR1	ENSG00000149357	6.56276	6.39723	6.48
SORBS3	ENSG00000120896	6.04084	6.91248	6.47666
ASNS	ENSG00000070669	6.61212	6.33056	6.47134
AKR1A1	ENSG00000117448	6.5456	6.39261	6.4691
DPP7	ENSG00000176978	6.00502	6.92865	6.46684
XRCC6	ENSG00000196419	6.63473	6.29053	6.46263
STMN1	ENSG00000117632	7.64627	5.2733	6.45979
CCT5	ENSG00000150753	6.74027	6.17527	6.45777
HNRNPA1	ENSG00000135486	6.80521	6.10133	6.45327
EIF3H	ENSG00000147677	6.55296	6.35255	6.45275
PHB	ENSG00000167085	6.6285	6.27104	6.44977
TMEM14C	ENSG00000111843	6.5217	6.37429	6.44799
SEC31A	ENSG00000138674	6.38814	6.50621	6.44717
TPM3	ENSG00000143549	6.4688	6.42117	6.44498
GABARAP	ENSG00000170296	6.39564	6.48874	6.44219
ESD	ENSG00000139684	6.42284	6.45544	6.43914
CTHRC1	ENSG00000164932	6.1628	6.71438	6.43859
C1orf43	ENSG00000143612	6.44215	6.43449	6.43832
ARF5	ENSG00000004059	6.42962	6.4384	6.43401
SEC61B	ENSG00000106803	6.61886	6.248	6.43343
SND1	ENSG00000197157	6.58723	6.27954	6.43338
TSPAN4	ENSG00000214063	6.31619	6.54464	6.43042
SLC39A7	ENSG00000112473	6.50445	6.3547	6.42957
PSMB7	ENSG00000136930	6.57077	6.28749	6.42913
ITGA5	ENSG00000161638	6.47565	6.37571	6.42568
ASS1	ENSG00000130707	6.07458	6.77646	6.42552
DYNLRB1	ENSG00000125971	6.42906	6.42064	6.42485
ANP32B	ENSG00000136938	6.70494	6.14472	6.42483
COL12A1	ENSG00000111799	6.43894	6.40699	6.42296
IGFBP5	ENSG00000115461	6.38221	6.45362	6.41791
EGR1	ENSG00000120738	6.61504	6.21787	6.41646
C15orf24	ENSG00000134153	6.26423	6.56682	6.41553
LASP1	ENSG00000002834	6.58661	6.23925	6.41293
PRDX2	ENSG00000167815	6.60515	6.21786	6.4115
CCNG1	ENSG00000113328	6.44158	6.37721	6.40939
VCP	ENSG00000165280	6.38603	6.43038	6.4082
AKR1B1	ENSG00000085662	5.95551	6.85415	6.40483
SDF4	ENSG00000078808	6.03397	6.77444	6.4042
CSNK2B	ENSG00000204435	6.58967	6.21468	6.40218
ATIC	ENSG00000138363	6.61108	6.19306	6.40207
GTF3A	ENSG00000122034	6.58866	6.21372	6.40119
HNRNPD	ENSG00000138668	6.71847	6.08312	6.40079
UXT	ENSG00000126756	6.46321	6.33495	6.39908
IMPDH2	ENSG00000178035	6.35148	6.4459	6.39869
FADS2	ENSG00000134824	6.99355	5.7976	6.39557
THBS2	ENSG00000186340	5.98421	6.80246	6.39333
TUBB6	ENSG00000176014	6.7231	6.0606	6.39185
S100A4	ENSG00000196154	6.96451	5.81911	6.39181
SNX3	ENSG00000112335	6.28999	6.49245	6.39122
COX8A	ENSG00000176340	6.49912	6.28148	6.3903
PSMC3	ENSG00000165916	6.41403	6.36653	6.39028
NDUFB4	ENSG00000065518	6.47266	6.30711	6.38988
IARS	ENSG00000196305	6.28308	6.4941	6.38859
MORF4L1	ENSG00000185787	6.45927	6.31176	6.38552
CSDA	ENSG00000060138	6.10795	6.66019	6.38407
ASPH	ENSG00000198363	6.65722	6.10521	6.38122
OCIAD1	ENSG00000109180	6.37174	6.37917	6.37545
TUBA1C	ENSG00000167553	6.53563	6.21043	6.37303
PHB2	ENSG00000215021	6.51893	6.19258	6.35576
CORO1C	ENSG00000110880	6.43315	6.27599	6.35457
CD248	ENSG00000174807	5.88424	6.82277	6.3535
MEST	ENSG00000106484	7.19696	5.50321	6.35009
PGD	ENSG00000142657	6.17749	6.51632	6.3469
LEPRE1	ENSG00000117385	6.49001	6.20306	6.34654
SEC13	ENSG00000157020	6.51143	6.17382	6.34263
UQCRH	ENSG00000173660	6.37149	6.31341	6.34245
NOP10	ENSG00000182117	6.25905	6.42033	6.33969
UFC1	ENSG00000143222	6.12915	6.54619	6.33767
DDB1	ENSG00000167986	6.48576	6.18933	6.33754
SUMF2	ENSG00000129103	6.20648	6.46856	6.33752
PDGFRB	ENSG00000113721	5.93968	6.73101	6.33535
PSMA5	ENSG00000143106	6.76222	5.90753	6.33487
ATP6AP2	ENSG00000182220	6.24315	6.42167	6.33241
ANXA11	ENSG00000122359	6.15815	6.49787	6.32801
RER1	ENSG00000157916	6.33114	6.31667	6.32391
TSG101	ENSG00000074319	6.42976	6.2099	6.31983
GLRX	ENSG00000173221	6.86986	5.76935	6.31961
FXYD5	ENSG00000089327	6.39641	6.2361	6.31626
CCDC72	ENSG00000232112	6.37283	6.25017	6.3115
LGALS3	ENSG00000131981	6.3608	6.26069	6.31075
CCNI	ENSG00000118816	6.55206	6.06645	6.30926
PSMB5	ENSG00000100804	6.17929	6.43714	6.30822
COPZ1	ENSG00000111481	6.43817	6.17683	6.3075
HNRNPC	ENSG00000092199	6.60492	6.00851	6.30671
CRTAP	ENSG00000170275	5.98726	6.62548	6.30637
TRAM1	ENSG00000067167	6.43184	6.17515	6.30349
GPX4	ENSG00000167468	6.17437	6.42886	6.30161
CNN2	ENSG00000064666	6.47532	6.12343	6.29938
GRN	ENSG00000030582	6.07545	6.51982	6.29763
NME4	ENSG00000103202	6.15657	6.43778	6.29717
PTGES3	ENSG00000110958	6.34949	6.22561	6.28755
LOX	ENSG00000113083	6.22947	6.34203	6.28575
BANF1	ENSG00000175334	6.35168	6.20752	6.2796
ARHGDIA	ENSG00000141522	6.17263	6.37689	6.27476
COX7A2L	ENSG00000115944	6.43584	6.11315	6.2745
CCT6A	ENSG00000146731	6.61099	5.93479	6.27289
CAPN2	ENSG00000162909	6.48622	6.03964	6.26293
MLF2	ENSG00000089693	6.34459	6.1661	6.25534
NDUFB11	ENSG00000147123	6.3964	6.11153	6.25397
TMED2	ENSG00000086598	6.52812	5.97877	6.25344
GPAA1	ENSG00000197858	5.97034	6.52892	6.24963
PTTG1IP	ENSG00000183255	5.93046	6.56511	6.24779
LAMC1	ENSG00000135862	5.95646	6.52832	6.24239
NDUFA3	ENSG00000170906	6.49145	5.99058	6.24101
COL5A1	ENSG00000130635	5.85734	6.61949	6.23842
C7orf59	ENSG00000188186	6.0612	6.41523	6.23821
TAF10	ENSG00000166337	6.12962	6.34545	6.23753
ROMO1	ENSG00000125995	6.24386	6.22877	6.23631
PHGDH	ENSG00000092621	6.37049	6.10212	6.2363
NDUFB5	ENSG00000136521	6.40115	6.06676	6.23396
GDI2	ENSG00000057608	6.32986	6.12378	6.22682
CPNE1	ENSG00000214078	6.27124	6.18077	6.226
NME1	ENSG00000239672	6.44033	6.00616	6.22324
NDUFS2	ENSG00000158864	6.31989	6.11045	6.21517
SET	ENSG00000119335	6.65244	5.77661	6.21453
LIMA1	ENSG00000050405	6.10912	6.30051	6.20481
AEBP1	ENSG00000106624	6.98546	5.42296	6.20421
POLR2G	ENSG00000168002	6.35213	6.05616	6.20415
RABAC1	ENSG00000105404	6.31057	6.09745	6.20401
NDUFS4	ENSG00000164258	6.24987	6.15272	6.2013
MRPL33	ENSG00000243147	6.18287	6.21835	6.20061
PLOD3	ENSG00000106397	6.11977	6.27813	6.19895
MRPS24	ENSG00000062582	6.18462	6.21141	6.19801
SDCBP	ENSG00000137575	6.25754	6.13779	6.19767
PDLIM1	ENSG00000107438	6.76266	5.63009	6.19637
HSP90AA1	ENSG00000080824	6.1413	6.2485	6.1949
UROD	ENSG00000126088	6.28372	6.1053	6.19451
ADH5	ENSG00000197894	6.50699	5.87453	6.19076
DNAJB11	ENSG00000090520	6.59588	5.78456	6.19022
COX5B	ENSG00000135940	6.25137	6.12833	6.18985
CNBP	ENSG00000169714	6.24878	6.13066	6.18972
C5orf13	ENSG00000134986	6.65972	5.7169	6.18831
YIF1A	ENSG00000174851	6.20787	6.16719	6.18753
QSOX1	ENSG00000116260	5.87058	6.499	6.18479
CKAP4	ENSG00000136026	6.2266	6.13982	6.18321
SUMO1	ENSG00000116030	6.37491	5.98894	6.18192
COTL1	ENSG00000103187	6.84889	5.51435	6.18162
AES	ENSG00000104964	6.45388	5.9072	6.18054
SDHC	ENSG00000143252	6.19454	6.16606	6.1803
POLE4	ENSG00000115350	6.08051	6.27866	6.17958
CHID1	ENSG00000177830	6.17595	6.17973	6.17784
UBXN1	ENSG00000162191	6.38456	5.97057	6.17756
SNF8	ENSG00000159210	6.13971	6.21499	6.17735
CHCHD2	ENSG00000106153	6.34231	6.00986	6.17608
UBE2D3	ENSG00000109332	6.30432	6.04743	6.17587
TNC	ENSG00000041982	6.55114	5.78631	6.16873
NDUFS8	ENSG00000110717	6.29608	6.03489	6.16549
ID3	ENSG00000117318	5.62664	6.6937	6.16017
SSR3	ENSG00000114850	6.72821	5.58924	6.15872
PSME1	ENSG00000092010	6.4863	5.82772	6.15701
FKBP9	ENSG00000122642	5.9857	6.32299	6.15435
NAGK	ENSG00000124357	6.01162	6.29513	6.15337
ISCU	ENSG00000136003	5.75679	6.54582	6.15131
MTCH2	ENSG00000109919	6.43045	5.87036	6.15041
DECR1	ENSG00000104325	6.17044	6.12906	6.14975
CCND1	ENSG00000110092	6.23854	6.05778	6.14816
HAX1	ENSG00000143575	6.11865	6.16782	6.14323
HSPD1	ENSG00000144381	6.24403	6.03933	6.14168
EIF3K	ENSG00000178982	6.22963	6.05153	6.14058
UBE2B	ENSG00000119048	6.24078	6.03805	6.13941
APEX1	ENSG00000100823	6.30811	5.97028	6.13919
SURF4	ENSG00000148248	6.31971	5.95642	6.13806
CTSZ	ENSG00000101160	5.42113	6.84936	6.13524
GPX8	ENSG00000164294	6.10015	6.15737	6.12876
SNRPD2	ENSG00000125743	6.20089	6.04681	6.12385
PSMD1	ENSG00000173692	6.27825	5.95748	6.11787
EIF5A	ENSG00000132507	6.22322	6.01137	6.11729
CLPTM1L	ENSG00000049656	6.15243	6.07816	6.1153
ISLR	ENSG00000129009	6.90625	5.32429	6.11527
HDGF	ENSG00000143321	6.15798	6.06407	6.11102
COPB2	ENSG00000184432	6.24981	5.97171	6.11076
ARPC1A	ENSG00000241685	6.26269	5.95626	6.10948
SNRPC	ENSG00000124562	6.2381	5.97382	6.10596
XPNPEP3	ENSG00000196236	6.35032	5.85133	6.10083
CITED2	ENSG00000164442	6.72528	5.47478	6.10003
PRMT1	ENSG00000126457	6.35219	5.8449	6.09854
CLNS1A	ENSG00000074201	6.16349	6.03344	6.09847
VDAC1	ENSG00000213585	6.17237	6.00845	6.09041
RPL22L1	ENSG00000163584	6.39429	5.78389	6.08909
TMEM147	ENSG00000105677	6.00339	6.16802	6.08571
CALM3	ENSG00000160014	5.96809	6.203	6.08554
CERCAM	ENSG00000167123	5.35416	6.81525	6.0847
PRELID1	ENSG00000169230	6.08623	6.07981	6.08302
LMO7	ENSG00000136153	5.56871	6.58695	6.07783
FIS1	ENSG00000214253	6.02142	6.13025	6.07584
TUSC3	ENSG00000104723	6.30503	5.8447	6.07487
ILF2	ENSG00000143621	6.40653	5.74138	6.07396
VDAC3	ENSG00000078668	6.29898	5.84787	6.07342
COMMD3	ENSG00000148444	6.01422	6.12848	6.07135
HSPB6	ENSG00000004776	6.54174	5.60034	6.07104
PDLIM2	ENSG00000120913	5.81285	6.32528	6.06907
FAM50A	ENSG00000071859	6.02377	6.09816	6.06097
CTNNB1	ENSG00000168036	5.78091	6.33418	6.05755
ATPIF1	ENSG00000130770	5.97445	6.12477	6.04961
HYOU1	ENSG00000149428	6.59786	5.49641	6.04713
COPS6	ENSG00000168090	6.33733	5.75379	6.04556
MT2A	ENSG00000125148	6.72555	5.36335	6.04445
SLC38A2	ENSG00000134294	6.08668	6.00119	6.04393
SRP14	ENSG00000140319	6.01696	6.06847	6.04271
TSPAN3	ENSG00000140391	5.61508	6.46199	6.03853
RPL9	ENSG00000163682	7.04851	5.01335	6.03093
EHD2	ENSG00000024422	5.86515	6.1874	6.02627
ELOVL1	ENSG00000066322	5.98058	6.0704	6.02549
YWHAB	ENSG00000166913	6.14138	5.90215	6.02176
ATP5G3	ENSG00000154518	6.12125	5.91454	6.01789
GHITM	ENSG00000165678	5.96227	6.07342	6.01785
DBN1	ENSG00000113758	6.26933	5.76092	6.01513
EIF2A	ENSG00000144895	6.30914	5.71771	6.01343
GTF2A2	ENSG00000140307	6.01013	6.0144	6.01227
VCAN	ENSG00000038427	6.05572	5.96872	6.01222
CCT2	ENSG00000166226	6.32952	5.69143	6.01048
MUTED	ENSG00000188428	6.0994	5.92125	6.01032
TARS	ENSG00000113407	6.0974	5.9158	6.0066
FLOT1	ENSG00000137312	5.92489	6.07985	6.00237
MPV17	ENSG00000115204	5.80788	6.19494	6.00141
C19orf10	ENSG00000074842	6.01315	5.98871	6.00093
ATP6AP1	ENSG00000071553	5.91627	6.07061	5.99344
CLTC	ENSG00000141367	6.24274	5.73776	5.99025
STIP1	ENSG00000168439	6.11768	5.85881	5.98824
MRPL20	ENSG00000242485	5.92611	6.03988	5.983
RAB13	ENSG00000143545	6.06768	5.89827	5.98298
MDH2	ENSG00000146701	6.02136	5.94288	5.98212
TNFRSF12A	ENSG00000006327	6.20739	5.75626	5.98183
DYNLT1	ENSG00000146425	6.22535	5.72995	5.97765
MARCKS	ENSG00000155130	6.05193	5.89045	5.97119
SHISA5	ENSG00000164054	5.84343	6.09844	5.97094
NDUFA12	ENSG00000184752	5.89461	6.0416	5.96811
CDC42	ENSG00000070831	6.12027	5.81576	5.96802
PFDN1	ENSG00000113068	6.02158	5.90868	5.96513
PPP2R4	ENSG00000119383	6.07347	5.85648	5.96497
MSN	ENSG00000147065	5.93473	5.99487	5.9648
WBP5	ENSG00000185222	5.94628	5.97792	5.9621
MRPS33	ENSG00000090263	5.92286	5.98905	5.95596
DNAJA1	ENSG00000086061	6.0192	5.89079	5.95499
AP2S1	ENSG00000042753	5.84556	6.05261	5.94909
TMED3	ENSG00000166557	5.80712	6.0877	5.94741
PTK7	ENSG00000112655	6.45475	5.43607	5.94541
UBL5	ENSG00000198258	5.91477	5.97482	5.9448
SEC11A	ENSG00000140612	6.00326	5.87535	5.93931
C5orf45	ENSG00000161010	5.85326	6.01671	5.93499
SCAMP3	ENSG00000116521	5.83385	6.03606	5.93495
HSPE1	ENSG00000115541	5.9587	5.90913	5.93391
NHP2	ENSG00000145912	6.16551	5.69699	5.93125
RBPMS	ENSG00000157110	6.31396	5.54587	5.92992
FUS	ENSG00000089280	6.20906	5.65059	5.92983
BAG6	ENSG00000204463	6.03901	5.82029	5.92965
ARL2	ENSG00000213465	5.69605	6.15374	5.9249
ACTR3	ENSG00000115091	6.35285	5.48974	5.92129
GPX1	ENSG00000233276	5.93038	5.91051	5.92045
PRNP	ENSG00000171867	5.85334	5.98275	5.91804
ACAT1	ENSG00000075239	5.79648	6.03724	5.91686
UBE2E1	ENSG00000170142	6.02588	5.80383	5.91485
MAP4	ENSG00000047849	5.6771	6.14818	5.91264
OLFML3	ENSG00000116774	5.56394	6.25889	5.91141
CLIC4	ENSG00000169504	6.04366	5.7747	5.90918
ANTXR1	ENSG00000169604	6.17068	5.64649	5.90859
DAZAP2	ENSG00000183283	6.12057	5.6964	5.90848
SLC35B1	ENSG00000121073	6.31597	5.49528	5.90563
SBDS	ENSG00000126524	5.70697	6.10048	5.90373
UBE2E3	ENSG00000170035	6.08522	5.71603	5.90062
NOP56	ENSG00000101361	5.91207	5.8743	5.89318
FKBP8	ENSG00000105701	5.75519	6.03038	5.89279
NBL1	ENSG00000158747	5.84681	5.93639	5.8916
SF3B1	ENSG00000115524	6.18521	5.59693	5.89107
MAPK3	ENSG00000102882	5.54308	6.23755	5.89032
DAP	ENSG00000112977	6.21777	5.55124	5.8845
SPCS1	ENSG00000114902	5.86454	5.89613	5.88033
NDUFV1	ENSG00000167792	5.84565	5.9072	5.87642
NPTN	ENSG00000156642	5.84222	5.90596	5.87409
COX6A1	ENSG00000111775	5.86096	5.88693	5.87395
UBE2F	ENSG00000184182	5.91969	5.82572	5.8727
RANBP1	ENSG00000099901	6.16326	5.57892	5.87109
SCD	ENSG00000099194	6.60134	5.13974	5.87054
UGP2	ENSG00000169764	5.92224	5.80715	5.8647
RAC1	ENSG00000136238	6.02954	5.69657	5.86305
HERPUD1	ENSG00000051108	6.33946	5.3861	5.86278
MAP2K2	ENSG00000126934	5.55997	6.16491	5.86244
PLP2	ENSG00000102007	5.66159	6.05515	5.85837
PIGT	ENSG00000124155	5.60823	6.10654	5.85739
PICALM	ENSG00000073921	5.90363	5.8105	5.85706
NHP2L1	ENSG00000100138	5.93011	5.77572	5.85291
PDLIM5	ENSG00000163110	5.96895	5.72499	5.84697
CDC123	ENSG00000151465	5.82438	5.86628	5.84533
SRM	ENSG00000116649	6.02112	5.66948	5.8453
FKBP2	ENSG00000173486	5.96786	5.72222	5.84504
HBXIP	ENSG00000134248	5.96272	5.72228	5.8425
HNRPDL	ENSG00000152795	6.08462	5.59998	5.8423
CAPRIN1	ENSG00000135387	5.8525	5.82372	5.83811
GSTK1	ENSG00000197448	5.71695	5.9563	5.83662
SRSF9	ENSG00000111786	5.97021	5.69922	5.83472
GLB1	ENSG00000170266	5.59485	6.06442	5.82963
VEGFA	ENSG00000112715	5.8107	5.84751	5.8291
KDELR1	ENSG00000105438	5.83003	5.8134	5.82171
PLXNB2	ENSG00000196576	5.54521	6.09669	5.82095
HSD17B4	ENSG00000133835	5.52606	6.11559	5.82082
TPP1	ENSG00000166340	5.7438	5.87767	5.81073
SF3B2	ENSG00000087365	5.81269	5.80856	5.81063
PSMA4	ENSG00000041357	5.97191	5.64797	5.80994
PSMA6	ENSG00000100902	5.98938	5.62898	5.80918
ITGA3	ENSG00000005884	5.73991	5.87768	5.8088
ENY2	ENSG00000120533	5.95493	5.65899	5.80696
C1orf122	ENSG00000197982	5.73353	5.87786	5.80569
COX7B	ENSG00000131174	5.99875	5.61109	5.80492
IAH1	ENSG00000134330	6.10817	5.49887	5.80352
CAST	ENSG00000153113	5.54646	6.05988	5.80317
IPO5	ENSG00000065150	6.0064	5.57991	5.79316
ESYT1	ENSG00000139641	5.66926	5.91642	5.79284
OPTN	ENSG00000123240	5.64024	5.9451	5.79267
RNF7	ENSG00000114125	5.95616	5.62902	5.79259
TCEB1	ENSG00000154582	5.87532	5.70387	5.78959
HLA-E	ENSG00000204592	5.59873	5.9687	5.78371
SMPD1	ENSG00000166311	5.21577	6.34641	5.78109
C19orf43	ENSG00000123144	5.83784	5.7218	5.77982
TRAPPC1	ENSG00000170043	5.73775	5.82115	5.77945
PARVA	ENSG00000197702	5.85892	5.69675	5.77783
MCFD2	ENSG00000180398	5.84089	5.71019	5.77554
SRI	ENSG00000075142	5.76972	5.78049	5.7751
ANXA7	ENSG00000138279	5.54611	5.99062	5.76836
RIC8A	ENSG00000177963	5.7054	5.83088	5.76814
XRCC5	ENSG00000079246	5.84708	5.68803	5.76756
ST13	ENSG00000100380	5.88953	5.6444	5.76696
MYADM	ENSG00000179820	6.11378	5.41838	5.76608
PPP2CB	ENSG00000104695	5.91172	5.61563	5.76367
SFRP4	ENSG00000106483	5.47369	6.05082	5.76225
ERP29	ENSG00000089248	5.73119	5.7897	5.76045
WBSCR22	ENSG00000071462	5.74038	5.77743	5.75891
SNX17	ENSG00000115234	5.68266	5.832	5.75733
TFG	ENSG00000114354	5.89999	5.61455	5.75727
RRBP1	ENSG00000125844	5.50236	6.00647	5.75442
GLT8D1	ENSG00000016864	5.52302	5.98207	5.75255
RTN3	ENSG00000133318	5.45689	6.04794	5.75241
NDUFB10	ENSG00000140990	5.73597	5.76404	5.75001
ENG	ENSG00000106991	5.17086	6.29755	5.73421
ITGB1BP1	ENSG00000119185	5.67068	5.79773	5.7342
ADD1	ENSG00000087274	5.71459	5.75025	5.73242
SNRPE	ENSG00000182004	6.0099	5.45406	5.73198
RALY	ENSG00000125970	5.54238	5.91911	5.73074
FGFR1	ENSG00000077782	5.46612	5.99167	5.7289
PLOD2	ENSG00000152952	5.31862	6.13692	5.72777
CHD4	ENSG00000111642	5.78067	5.67447	5.72757
MYL6B	ENSG00000196465	6.00445	5.44514	5.7248
PHLDA3	ENSG00000174307	5.31709	6.13143	5.72426
NDUFA11	ENSG00000174886	5.80302	5.63921	5.72111
WARS	ENSG00000140105	5.69016	5.75007	5.72012
GABARAPL1	ENSG00000139112	6.05096	5.38163	5.71629
NAP1L4	ENSG00000205531	5.79937	5.63287	5.71612
CD164	ENSG00000135535	5.66928	5.76199	5.71563
MXRA7	ENSG00000182534	5.30639	6.12292	5.71465
PRKCDBP	ENSG00000170955	5.74798	5.68071	5.71435
VDAC2	ENSG00000165637	5.74692	5.6814	5.71416
PSAT1	ENSG00000135069	5.50083	5.92201	5.71142
LAMP2	ENSG00000005893	5.54169	5.87114	5.70642
COPE	ENSG00000105669	5.90959	5.50272	5.70616
EWSR1	ENSG00000182944	5.94367	5.46025	5.70196
UAP1	ENSG00000117143	5.63273	5.7627	5.69771
MPZL1	ENSG00000197965	6.00655	5.37626	5.6914
CLTB	ENSG00000175416	5.46581	5.91265	5.68923
PDCD5	ENSG00000105185	5.65279	5.72466	5.68873
SFPQ	ENSG00000116560	6.06647	5.30683	5.68665
C20orf43	ENSG00000022277	5.69827	5.67273	5.6855
WDR45	ENSG00000196998	5.67612	5.69382	5.68497
CIRBP	ENSG00000099622	5.6808	5.6871	5.68395
VPS28	ENSG00000160948	5.46945	5.8967	5.68308
IFI27L2	ENSG00000119632	5.48074	5.87924	5.67999
CLU	ENSG00000120885	5.72537	5.63242	5.6789
VCL	ENSG00000035403	5.83686	5.51576	5.67631
XBP1	ENSG00000100219	5.98016	5.36478	5.67247
CASP4	ENSG00000196954	5.94372	5.39905	5.67138
ATP6V1H	ENSG00000047249	5.71186	5.62572	5.66879
MFAP2	ENSG00000117122	6.06132	5.27526	5.66829
CTBP1	ENSG00000159692	5.86861	5.46759	5.6681
GBA	ENSG00000177628	5.29124	6.04351	5.66737
CARS2	ENSG00000134905	5.56213	5.76964	5.66588
CAPN1	ENSG00000014216	5.62969	5.69881	5.66425
SUMO2	ENSG00000188612	5.80068	5.52638	5.66353
P4HA1	ENSG00000122884	5.50273	5.82082	5.66178
TRMT112	ENSG00000173113	5.71417	5.60875	5.66146
RPS15A	ENSG00000134419	5.82955	5.49219	5.66087
KDELR3	ENSG00000100196	5.66527	5.65218	5.65872
UFD1L	ENSG00000070010	5.65992	5.65645	5.65818
HEXA	ENSG00000213614	5.36098	5.95343	5.6572
PRKAG1	ENSG00000181929	5.57267	5.74061	5.65664
DCTD	ENSG00000129187	5.7634	5.54405	5.65372
SERPINB6	ENSG00000124570	5.68272	5.62373	5.65322
OAT	ENSG00000065154	5.59878	5.7068	5.65279
GRHPR	ENSG00000137106	5.62636	5.67822	5.65229
PDIA4	ENSG00000155660	6.20034	5.09844	5.64939
UBA1	ENSG00000130985	5.68947	5.60488	5.64717
GDI1	ENSG00000203879	5.71233	5.5784	5.64537
THOC7	ENSG00000163634	5.75644	5.53336	5.6449
EIF4E2	ENSG00000135930	5.80049	5.4889	5.64469
MRPL52	ENSG00000172590	5.91453	5.3739	5.64421
APEH	ENSG00000164062	5.59683	5.69084	5.64384
HNRNPH3	ENSG00000096746	5.83437	5.44984	5.64211
MAN1B1	ENSG00000177239	5.28786	5.99159	5.63972
GYG1	ENSG00000163754	5.78042	5.49585	5.63813
TMEM98	ENSG00000006042	5.86521	5.41089	5.63805
SRSF3	ENSG00000112081	5.87665	5.39491	5.63578
TKT	ENSG00000163931	5.67311	5.59721	5.63516
MRC2	ENSG00000011028	5.68023	5.5893	5.63476
NRBP1	ENSG00000115216	5.67026	5.59842	5.63434
GPC1	ENSG00000063660	5.23916	6.02355	5.63135
LTBP3	ENSG00000168056	5.60287	5.65699	5.62993
DCTN3	ENSG00000137100	5.54236	5.71146	5.62691
MTHFD1L	ENSG00000120254	5.79381	5.45974	5.62677
RAB2A	ENSG00000104388	5.62392	5.61666	5.62029
PSMA3	ENSG00000100567	5.80121	5.43713	5.61917
RAB1B	ENSG00000174903	5.48411	5.75422	5.61917
PLEKHO1	ENSG00000023902	6.08398	5.15305	5.61852
OLA1	ENSG00000138430	5.6272	5.60921	5.61821
FXR1	ENSG00000114416	5.55816	5.67756	5.61786
BOD1	ENSG00000145919	5.79925	5.43599	5.61762
ANAPC5	ENSG00000089053	5.66733	5.56594	5.61664
RCN3	ENSG00000142552	5.20712	6.02508	5.6161
SEPW1	ENSG00000178980	5.27956	5.94849	5.61403
RAB5C	ENSG00000108774	5.42309	5.80377	5.61343
EI24	ENSG00000149547	5.74881	5.47793	5.61337
DRG1	ENSG00000185721	5.59448	5.62836	5.61142
EMILIN1	ENSG00000138080	5.87454	5.34648	5.61051
DBNL	ENSG00000136279	5.46278	5.755	5.60889
IFI16	ENSG00000163565	5.47433	5.74185	5.60809
SSU72	ENSG00000160075	5.53308	5.68132	5.6072
HN1	ENSG00000189159	6.17866	5.03305	5.60585
WDR13	ENSG00000101940	5.61552	5.5953	5.60541
NSA2	ENSG00000164346	5.73888	5.46855	5.60371
EID1	ENSG00000255302	5.69708	5.51028	5.60368
POLR1D	ENSG00000186184	5.699	5.50765	5.60332
ARL6IP5	ENSG00000144746	5.1443	6.05957	5.60194
IFI6	ENSG00000126709	5.15522	6.04809	5.60165
NDUFC1	ENSG00000109390	5.66024	5.54253	5.60138
C14orf166	ENSG00000087302	5.8	5.4026	5.6013
GDF15	ENSG00000130513	5.93899	5.25384	5.59642
PSMB6	ENSG00000142507	5.69338	5.49441	5.59389
PPP1R14B	ENSG00000173457	5.78731	5.39364	5.59048
JUNB	ENSG00000171223	5.54518	5.63473	5.58996
FAM129B	ENSG00000136830	5.39704	5.78104	5.58904
NFE2L2	ENSG00000116044	5.59265	5.58491	5.58878
PCMT1	ENSG00000120265	5.70043	5.47586	5.58814
WSB2	ENSG00000176871	6.01539	5.15702	5.58621
NDUFAB1	ENSG00000004779	5.68827	5.48088	5.58458
PSMB3	ENSG00000108294	5.70013	5.46262	5.58137
TMEM106C	ENSG00000134291	5.70761	5.45482	5.58122
H3F3B	ENSG00000132475	5.67109	5.48932	5.58021
ERGIC1	ENSG00000113719	5.53511	5.62157	5.57834
ZFAND5	ENSG00000107372	5.87547	5.28016	5.57781
COPZ2	ENSG00000005243	5.0414	6.11393	5.57766
ERH	ENSG00000100632	5.66351	5.4915	5.5775
EPAS1	ENSG00000116016	5.11892	6.03579	5.57735
HMGN2	ENSG00000198830	5.77308	5.3805	5.57679
CALCOCO2	ENSG00000136436	5.59703	5.55631	5.57667
UROS	ENSG00000188690	5.49577	5.6548	5.57529
PDLIM4	ENSG00000131435	5.88752	5.2551	5.57131
AURKAIP1	ENSG00000175756	5.48579	5.64573	5.56576
NGRN	ENSG00000182768	5.52935	5.60206	5.56571
SNRPB	ENSG00000125835	6.03282	5.09523	5.56402
RRAS	ENSG00000126458	5.32832	5.799	5.56366
MRPL17	ENSG00000158042	5.69846	5.42443	5.56144
COL16A1	ENSG00000084636	5.64274	5.47967	5.5612
TRAPPC3	ENSG00000054116	5.45464	5.66419	5.55941
TMBIM4	ENSG00000155957	5.60574	5.50787	5.55681
HDAC2	ENSG00000196591	5.81885	5.29348	5.55616
EIF3B	ENSG00000106263	5.57018	5.54076	5.55547
ZMAT2	ENSG00000146007	5.50444	5.60523	5.55483
BSCL2	ENSG00000168000	5.27373	5.83462	5.55417
SHMT2	ENSG00000182199	5.69658	5.40358	5.55008
ARHGEF2	ENSG00000116584	5.5768	5.51799	5.5474
MRPL27	ENSG00000108826	5.6359	5.45232	5.54411
ATP6V0C	ENSG00000185883	5.3887	5.69554	5.54212
ACTL6A	ENSG00000136518	5.72878	5.35163	5.54021
FUNDC2	ENSG00000165775	5.43566	5.63784	5.53675
HNRNPU	ENSG00000153187	5.65146	5.41878	5.53512
H2AFV	ENSG00000105968	5.83455	5.23515	5.53485
C6orf125	ENSG00000137288	5.65637	5.41095	5.53366
TRAPPC4	ENSG00000196655	5.76637	5.29901	5.53269
ARCN1	ENSG00000095139	5.66391	5.40071	5.53231
SF3B5	ENSG00000169976	5.61451	5.44945	5.53198
SAR1A	ENSG00000079332	5.60486	5.45894	5.5319
CYBRD1	ENSG00000071967	5.24094	5.82141	5.53118
PSMD6	ENSG00000163636	5.63688	5.42108	5.52898
PSMC5	ENSG00000087191	5.471	5.58168	5.52634
ATP5E	ENSG00000124172	5.457	5.59333	5.52516
TMCO1	ENSG00000143183	5.68982	5.35535	5.52258
CREB3L1	ENSG00000157613	5.34941	5.68792	5.51867
MRPL37	ENSG00000116221	5.45814	5.57397	5.51605
MMADHC	ENSG00000168288	5.71779	5.31385	5.51582
POLD2	ENSG00000106628	5.27767	5.75135	5.51451
CAPG	ENSG00000042493	5.07664	5.94502	5.51083
LARP6	ENSG00000166173	5.17294	5.84849	5.51072
PKIG	ENSG00000168734	5.88231	5.13675	5.50953
TOMM5	ENSG00000175768	5.54168	5.4769	5.50929
TM7SF3	ENSG00000064115	5.23369	5.78469	5.50919
PON2	ENSG00000105854	5.20691	5.81076	5.50883
MFSD1	ENSG00000118855	5.38573	5.62259	5.50416
MVP	ENSG00000013364	5.2484	5.75981	5.5041
RPS28	ENSG00000233927	5.5012	5.5067	5.50395
FABP3	ENSG00000121769	5.33274	5.67026	5.5015
RAP1B	ENSG00000127314	5.31153	5.69094	5.50124
BASP1	ENSG00000176788	5.08197	5.91885	5.50041
METTL11A	ENSG00000148335	5.67888	5.31964	5.49926
ANAPC13	ENSG00000129055	5.51189	5.48496	5.49843
IK	ENSG00000113141	5.41223	5.58399	5.49811
DPYSL3	ENSG00000113657	5.92423	5.07182	5.49803
JUND	ENSG00000130522	5.64463	5.33834	5.49149
HEBP2	ENSG00000051620	5.40682	5.57548	5.49115
LRP10	ENSG00000197324	5.13328	5.84723	5.49025
H2AFY	ENSG00000113648	5.65465	5.32354	5.4891
HADHB	ENSG00000138029	5.47709	5.49636	5.48673
C17orf79	ENSG00000172301	5.26794	5.70486	5.4864
TMEM219	ENSG00000149932	5.46185	5.50306	5.48245
DARS	ENSG00000115866	5.68666	5.27731	5.48199
KLC1	ENSG00000126214	5.52786	5.43531	5.48159
TBC1D9B	ENSG00000197226	5.02708	5.93591	5.4815
YPEL5	ENSG00000119801	5.6898	5.26712	5.47846
DDAH1	ENSG00000153904	5.71914	5.23635	5.47775
ENSA	ENSG00000143420	5.53621	5.41899	5.4776
POLD4	ENSG00000175482	5.30431	5.64169	5.473
FBLIM1	ENSG00000162458	5.71798	5.22755	5.47276
MPRIP	ENSG00000133030	5.60201	5.34351	5.47276
PSME2	ENSG00000100911	5.73006	5.21498	5.47252
ERRFI1	ENSG00000116285	5.21646	5.72751	5.47199
RHEB	ENSG00000106615	5.51829	5.42439	5.47134
CHMP2A	ENSG00000130724	5.47225	5.47001	5.47113
MCL1	ENSG00000143384	5.84586	5.09072	5.46829
SEC63	ENSG00000025796	5.48165	5.45172	5.46668
RAB32	ENSG00000118508	5.57245	5.35963	5.46604
IDH3B	ENSG00000101365	5.45843	5.46669	5.46256
DNAJC8	ENSG00000126698	5.64344	5.27557	5.45951
RPL26L1	ENSG00000037241	5.64915	5.26787	5.45851
CCDC104	ENSG00000163001	5.26957	5.64663	5.4581
C11orf2	ENSG00000149823	5.60748	5.30854	5.45801
SNX14	ENSG00000135317	5.57918	5.33515	5.45717
SP100	ENSG00000067066	5.78098	5.13097	5.45598
CALM1	ENSG00000198668	5.36584	5.54584	5.45584
PFKP	ENSG00000067057	5.79767	5.11352	5.4556
BAD	ENSG00000002330	5.44165	5.46952	5.45559
NDUFB1	ENSG00000183648	5.48345	5.42653	5.45499
PPP1R15A	ENSG00000087074	5.70007	5.20981	5.45494
NFU1	ENSG00000169599	5.55263	5.35591	5.45427
C14orf2	ENSG00000156411	5.49812	5.40814	5.45313
AAMP	ENSG00000127837	5.5092	5.39696	5.45308
PGRMC2	ENSG00000164040	5.56375	5.3385	5.45112
COX7A1	ENSG00000161281	5.1165	5.7846	5.45055
PXDC1	ENSG00000168994	5.68724	5.21025	5.44875
LAMTOR2	ENSG00000116586	5.33302	5.56229	5.44766
HNRNPAB	ENSG00000197451	5.65967	5.22663	5.44315
LMCD1	ENSG00000071282	5.35782	5.52796	5.44289
CD276	ENSG00000103855	5.17715	5.70077	5.43896
TIMM17A	ENSG00000134375	5.77354	5.10292	5.43823
SH3BGRL	ENSG00000131171	5.53342	5.33928	5.43635
C4orf3	ENSG00000164096	5.03378	5.83305	5.43342
EXOSC1	ENSG00000171311	5.57776	5.28358	5.43067
ATP6V0D1	ENSG00000159720	5.36871	5.48874	5.42872
GADD45A	ENSG00000116717	5.69941	5.15626	5.42783
EIF4EBP1	ENSG00000187840	5.69304	5.15867	5.42586
FLII	ENSG00000177731	5.21299	5.6344	5.4237
WDR83OS	ENSG00000105583	5.36916	5.47756	5.42336
LTBP2	ENSG00000119681	5.0969	5.74044	5.41867
COPS7A	ENSG00000111652	5.11071	5.72493	5.41782
TRA2B	ENSG00000136527	5.8078	5.02579	5.4168
AP1S1	ENSG00000106367	5.45725	5.37587	5.41656
NT5E	ENSG00000135318	5.42253	5.40454	5.41354
PRDX3	ENSG00000165672	5.40035	5.42532	5.41283
ZNF428	ENSG00000131116	5.53891	5.28366	5.41129
PQBP1	ENSG00000102103	5.49721	5.32479	5.411
XPNPEP1	ENSG00000108039	5.1989	5.61933	5.40911
RABGGTB	ENSG00000137955	5.46366	5.35147	5.40756
HSD17B10	ENSG00000072506	5.67227	5.13872	5.40549
CCDC53	ENSG00000120860	5.22637	5.5841	5.40524
GLTSCR2	ENSG00000105373	5.41469	5.38918	5.40193
TMEM165	ENSG00000134851	5.35367	5.44482	5.39925
TCEAL8	ENSG00000180964	5.48563	5.31241	5.39902
RBMX	ENSG00000147274	5.66786	5.12969	5.39877
ALDH7A1	ENSG00000164904	5.29066	5.50314	5.3969
COL5A2	ENSG00000204262	5.34376	5.44514	5.39445
TMEM109	ENSG00000110108	5.19005	5.59767	5.39386
PUF60	ENSG00000179950	5.4397	5.34314	5.39142
TMEM179B	ENSG00000185475	5.26873	5.51119	5.38996
ACTR2	ENSG00000138071	5.36722	5.40915	5.38819
PTPLA	ENSG00000165996	5.45789	5.31671	5.3873
SLC35B2	ENSG00000157593	5.33857	5.43369	5.38613
SEC62	ENSG00000008952	5.76299	5.00798	5.38548
HIGD2A	ENSG00000146066	5.36565	5.40204	5.38385
APH1A	ENSG00000117362	5.37381	5.39203	5.38292
CIZ1	ENSG00000148337	5.44237	5.32	5.38119
NDUFV2	ENSG00000178127	5.48206	5.28014	5.3811
C11orf67	ENSG00000087884	5.35825	5.40199	5.38012
PSMF1	ENSG00000125818	5.10156	5.6578	5.37968
DGUOK	ENSG00000114956	5.47983	5.2614	5.37062
NDUFB7	ENSG00000099795	5.31951	5.4198	5.36965
MGAT1	ENSG00000131446	5.18408	5.55309	5.36859
FAM127B	ENSG00000203950	5.4214	5.31541	5.36841
MRPL15	ENSG00000137547	5.63787	5.09382	5.36585
TAX1BP1	ENSG00000106052	5.43022	5.29888	5.36455
TIMM10	ENSG00000134809	5.47784	5.24788	5.36286
NARS	ENSG00000134440	5.37249	5.35276	5.36262
STOML2	ENSG00000165283	5.52586	5.1972	5.36153
MTIF3	ENSG00000122033	5.17596	5.54448	5.36022
RAMP1	ENSG00000132329	5.71279	5.00725	5.36002
TCIRG1	ENSG00000110719	5.70547	5.00994	5.3577
IDH3G	ENSG00000067829	5.29901	5.41574	5.35738
IFNGR2	ENSG00000159128	5.17244	5.54223	5.35734
GNL3	ENSG00000163938	5.47027	5.24081	5.35554
C12orf44	ENSG00000123395	5.51758	5.18313	5.35036
PRMT2	ENSG00000160310	5.31005	5.38915	5.3496
NDUFA10	ENSG00000130414	5.40754	5.28958	5.34856
EMD	ENSG00000102119	5.39524	5.30064	5.34794
DDX17	ENSG00000100201	5.48304	5.20939	5.34621
MRPL24	ENSG00000143314	5.28021	5.40889	5.34455
TXN2	ENSG00000100348	5.17376	5.50669	5.34022
SRSF5	ENSG00000100650	5.28442	5.39364	5.33903
MAT2A	ENSG00000168906	5.39178	5.2846	5.33819
EIF3G	ENSG00000130811	5.37713	5.29804	5.33758
APOA1BP	ENSG00000163382	5.33801	5.33589	5.33695
SF1	ENSG00000168066	5.37832	5.29332	5.33582
ACP1	ENSG00000143727	5.55519	5.11514	5.33517
FSCN1	ENSG00000075618	5.30974	5.35555	5.33264
FAM195B	ENSG00000225663	5.35772	5.30288	5.3303
C20orf24	ENSG00000101084	5.30028	5.3531	5.32669
ZNF706	ENSG00000120963	5.3532	5.29905	5.32612
PSMD8	ENSG00000099341	5.42247	5.22706	5.32477
WDR46	ENSG00000227057	5.32652	5.32166	5.32409
ANAPC16	ENSG00000166295	5.3408	5.30553	5.32316
CCNL1	ENSG00000163660	5.31616	5.3264	5.32128
PSMD9	ENSG00000110801	5.28205	5.35613	5.31909
SERBP1	ENSG00000142864	5.47486	5.15723	5.31605
MAP4K4	ENSG00000071054	5.17724	5.45253	5.31489
CDV3	ENSG00000091527	5.59606	5.0313	5.31368
MRPL43	ENSG00000055950	5.20817	5.41776	5.31296
ARL1	ENSG00000120805	5.57666	5.04592	5.31129
METAP2	ENSG00000111142	5.48239	5.13741	5.3099
MRPL3	ENSG00000114686	5.44597	5.17371	5.30984
RAD23B	ENSG00000119318	5.46084	5.15311	5.30698
TMEM126B	ENSG00000171204	5.35983	5.25141	5.30562
LSMD1	ENSG00000183011	5.25796	5.35061	5.30429
SCARB2	ENSG00000138760	5.26292	5.34453	5.30373
GNS	ENSG00000135677	5.36316	5.24159	5.30237
FKBP11	ENSG00000134285	5.50024	5.10399	5.30211
SAE1	ENSG00000142230	5.59416	5.00715	5.30065
EXT2	ENSG00000151348	5.06225	5.53899	5.30062
CORO1B	ENSG00000172725	5.27255	5.31379	5.29317
CDH13	ENSG00000140945	5.03505	5.54495	5.29
AUP1	ENSG00000115307	5.05538	5.52417	5.28978
CDC37	ENSG00000105401	5.24563	5.3338	5.28971
FUCA2	ENSG00000001036	5.37359	5.20296	5.28828
ECM1	ENSG00000143369	5.34386	5.22904	5.28645
NT5C3L	ENSG00000141698	5.17286	5.39811	5.28548
COPS8	ENSG00000198612	5.01596	5.55461	5.28529
URM1	ENSG00000167118	5.32597	5.23964	5.2828
H2AFJ	ENSG00000246705	5.30913	5.25299	5.28106
SUCLG1	ENSG00000163541	5.27114	5.29089	5.28101
UBAP2L	ENSG00000143569	5.26715	5.29113	5.27914
MARVELD1	ENSG00000155254	5.0893	5.46813	5.27872
PXDN	ENSG00000130508	5.45679	5.09681	5.2768
AHNAK	ENSG00000124942	5.13794	5.40941	5.27367
SRSF11	ENSG00000116754	5.48375	5.06312	5.27343
APRT	ENSG00000198931	5.12862	5.41707	5.27285
OXA1L	ENSG00000155463	5.25912	5.27609	5.2676
GABARAPL2	ENSG00000034713	5.08022	5.45311	5.26666
EPRS	ENSG00000136628	5.39927	5.13236	5.26581
GLS	ENSG00000115419	5.10681	5.41992	5.26337
LITAF	ENSG00000189067	5.16319	5.36324	5.26322
C9orf16	ENSG00000171159	5.30848	5.21693	5.2627
HNRNPL	ENSG00000104824	5.45825	5.06422	5.26123
PCNP	ENSG00000081154	5.46078	5.05465	5.25772
ANO10	ENSG00000160746	5.14297	5.36608	5.25453
TMCO3	ENSG00000150403	5.18129	5.3272	5.25424
DYNC1I2	ENSG00000077380	5.43168	5.07652	5.2541
MAZ	ENSG00000103495	5.28567	5.21819	5.25193
VAMP3	ENSG00000049245	5.15992	5.34389	5.2519
PRAF2	ENSG00000243279	5.03054	5.47085	5.2507
FNTA	ENSG00000168522	5.21966	5.28054	5.2501
CCNL2	ENSG00000221978	5.36115	5.13594	5.24854
RWDD1	ENSG00000111832	5.2842	5.21205	5.24812
PBXIP1	ENSG00000163346	5.44437	5.04948	5.24692
SNRNP70	ENSG00000104852	5.25063	5.24159	5.24611
UBE2D2	ENSG00000131508	5.45439	5.035	5.24469
SNX5	ENSG00000089006	5.35134	5.13628	5.24381
ATP6V1G1	ENSG00000136888	5.37824	5.10895	5.2436
SUMO3	ENSG00000184900	5.07775	5.40944	5.24359
PDHB	ENSG00000168291	5.46056	5.0266	5.24358
FERMT2	ENSG00000073712	5.24807	5.23405	5.24106
HDAC3	ENSG00000171720	5.32876	5.15325	5.241
IRAK1	ENSG00000184216	5.2733	5.20645	5.23988
FCGRT	ENSG00000104870	5.17539	5.30201	5.2387
MCTS1	ENSG00000232119	5.41715	5.05973	5.23844
SCYL1	ENSG00000142186	5.24276	5.23268	5.23772
ELP2	ENSG00000134759	5.31816	5.15211	5.23513
HARS	ENSG00000170445	5.32105	5.1492	5.23512
MYOF	ENSG00000138119	5.00921	5.45672	5.23297
FEZ2	ENSG00000171055	5.03283	5.42971	5.23127
CDK16	ENSG00000102225	5.12755	5.33412	5.23083
LARS	ENSG00000133706	5.28697	5.16522	5.2261
UBA52	ENSG00000221983	5.216	5.23494	5.22547
CLSTN1	ENSG00000171603	5.08661	5.3631	5.22485
TM9SF2	ENSG00000125304	5.21914	5.22504	5.22209
PTS	ENSG00000150787	5.35582	5.08736	5.22159
UBE2L6	ENSG00000156587	5.30716	5.12348	5.21532
HADHA	ENSG00000084754	5.03568	5.39286	5.21427
VASN	ENSG00000168140	5.09392	5.32909	5.2115
ARF3	ENSG00000134287	5.36817	5.05397	5.21107
YKT6	ENSG00000106636	5.23845	5.17869	5.20857
CALCOCO1	ENSG00000012822	5.07609	5.33744	5.20676
PSMC2	ENSG00000161057	5.1757	5.23571	5.2057
GORASP2	ENSG00000115806	5.28335	5.12518	5.20426
RSL1D1	ENSG00000171490	5.25438	5.15411	5.20424
TMEM138	ENSG00000149483	5.22283	5.18503	5.20393
HRAS	ENSG00000174775	5.0105	5.39437	5.20244
C11orf48	ENSG00000162194	5.35771	5.04658	5.20215
ATP5D	ENSG00000099624	5.23367	5.16587	5.19977
ADAM9	ENSG00000168615	5.16068	5.23114	5.19591
TMED10	ENSG00000170348	5.13268	5.2588	5.19574
EIF3A	ENSG00000107581	5.2392	5.1484	5.1938
BLVRA	ENSG00000106605	5.25337	5.13071	5.19204
TTC1	ENSG00000113312	5.23779	5.13886	5.18832
SLC39A13	ENSG00000165915	5.18284	5.19333	5.18808
CDC16	ENSG00000130177	5.18797	5.18081	5.18439
PGLS	ENSG00000130313	5.18613	5.18229	5.18421
SMARCE1	ENSG00000073584	5.30857	5.05833	5.18345
CARS	ENSG00000110619	5.20376	5.14539	5.17457
MRPS15	ENSG00000116898	5.18053	5.15936	5.16995
HSPA4	ENSG00000170606	5.3157	5.02392	5.16981
PPA1	ENSG00000180817	5.15097	5.18222	5.1666
HSPH1	ENSG00000120694	5.21656	5.11375	5.16515
TMEM214	ENSG00000119777	5.17687	5.15007	5.16347
GTPBP2	ENSG00000172432	5.2303	5.08918	5.15974
PDZD11	ENSG00000120509	5.02082	5.29527	5.15805
SFT2D1	ENSG00000198818	5.27936	5.03663	5.158
NDUFA1	ENSG00000125356	5.21844	5.09514	5.15679
UBAC2	ENSG00000134882	5.07761	5.22946	5.15353
BZW1	ENSG00000082153	5.29997	5.00147	5.15072
FAM96B	ENSG00000166595	5.2934	5.00752	5.15046
SLC39A1	ENSG00000143570	5.09416	5.18949	5.14183
SERINC3	ENSG00000132824	5.01909	5.2578	5.13845
CHMP4B	ENSG00000101421	5.13517	5.14063	5.1379
ACSL3	ENSG00000123983	5.17392	5.09605	5.13498
MAP1LC3B	ENSG00000140941	5.0687	5.20112	5.13491
COMMD9	ENSG00000110442	5.00447	5.26441	5.13444
MRPL18	ENSG00000112110	5.08226	5.18434	5.1333
TMEM9	ENSG00000116857	5.03082	5.23409	5.13246
STT3B	ENSG00000163527	5.17513	5.08887	5.132
SPTLC1	ENSG00000090054	5.13496	5.1264	5.13068
CYBA	ENSG00000051523	5.11136	5.13289	5.12213
SDHA	ENSG00000073578	5.0991	5.14072	5.11991
SAT2	ENSG00000141504	5.20278	5.02977	5.11628
USF2	ENSG00000105698	5.06077	5.17118	5.11597
FBXO7	ENSG00000100225	5.11686	5.11243	5.11465
WDR6	ENSG00000178252	5.15617	5.05325	5.10471
NUDT5	ENSG00000165609	5.18254	5.01952	5.10103
POMP	ENSG00000132963	5.15424	5.04045	5.09735
GBE1	ENSG00000114480	5.00439	5.19019	5.09729
GADD45GIP1	ENSG00000179271	5.03235	5.16085	5.0966
EIF1B	ENSG00000114784	5.11616	5.07655	5.09636
PRKAR1A	ENSG00000108946	5.10532	5.08286	5.09409
TOMM22	ENSG00000100216	5.18025	5.00315	5.0917
MCAM	ENSG00000076706	5.01214	5.16823	5.09018
C1orf123	ENSG00000162384	5.09493	5.08525	5.09009
UBE2Z	ENSG00000159202	5.07115	5.10877	5.08996
PDAP1	ENSG00000106244	5.11326	5.06069	5.08697
ECHDC1	ENSG00000093144	5.07919	5.08858	5.08389
TAF13	ENSG00000197780	5.07553	5.09216	5.08385
CYB5A	ENSG00000166347	5.09931	5.06688	5.08309
SH3GLB1	ENSG00000097033	5.07337	5.08978	5.08158
C19orf42	ENSG00000214046	5.03826	5.11844	5.07835
GOLGA2	ENSG00000167110	5.09522	5.06073	5.07798
RPL41	ENSG00000229117	5.01163	5.12574	5.06869
TM2D1	ENSG00000162604	5.0602	5.07079	5.06549
GIPC1	ENSG00000123159	5.06372	5.06289	5.06331
ZNHIT1	ENSG00000106400	5.03627	5.06869	5.05248
AHSA1	ENSG00000100591	5.01492	5.07599	5.04546
C19orf53	ENSG00000104979	5.03039	5.05133	5.04086
UBXN6	ENSG00000167671	5.06012	5.01847	5.03929
AZI2	ENSG00000163512	5.01266	5.06318	5.03792
CHMP5	ENSG00000086065	5.04101	5.01445	5.02773
RSU1	ENSG00000148484	4.96875	4.98534	4.97704
PYCR1	ENSG00000183010	4.99087	4.93775	4.96431
MANBAL	ENSG00000101363	4.96219	4.95714	4.95967
RCN2	ENSG00000117906	4.93492	4.98402	4.95947
STX4	ENSG00000103496	4.96353	4.94495	4.95424
WIPI1	ENSG00000070540	4.93677	4.9613	4.94904
KPNB1	ENSG00000108424	4.9936	4.90203	4.94782
MYEOV2	ENSG00000172428	4.91222	4.98227	4.94724
AIP	ENSG00000110711	4.95476	4.91959	4.93718
TSTA3	ENSG00000104522	4.93279	4.93748	4.93513
DHRS7	ENSG00000100612	4.99719	4.86098	4.92908
ZFP36	ENSG00000128016	4.97774	4.85852	4.91813
CHTF8	ENSG00000168802	4.96601	4.86322	4.91462
NDUFAF3	ENSG00000178057	4.85018	4.9767	4.91344
RNF11	ENSG00000123091	4.85318	4.9622	4.90769
ZDHHC16	ENSG00000171307	4.90167	4.90455	4.90311
MEA1	ENSG00000124733	4.84974	4.94988	4.89981
ALG8	ENSG00000159063	4.99583	4.80106	4.89844
MRPL53	ENSG00000204822	4.97065	4.82166	4.89616
UCHL3	ENSG00000118939	4.89435	4.89576	4.89505
FAM32A	ENSG00000105058	4.84584	4.93818	4.89201
EIF2AK1	ENSG00000086232	4.97956	4.80017	4.88986
IDH1	ENSG00000138413	4.94348	4.83187	4.88768
RBPJ	ENSG00000168214	4.9993	4.7741	4.8867
SOD2	ENSG00000112096	4.80391	4.9642	4.88406
YWHAG	ENSG00000170027	4.9145	4.83707	4.87579
BABAM1	ENSG00000105393	4.95649	4.79202	4.87426
MRPL36	ENSG00000171421	4.80645	4.94112	4.87378
DNAJB1	ENSG00000132002	4.86658	4.87966	4.87312
USP39	ENSG00000168883	4.93304	4.81291	4.87298
WBP2	ENSG00000132471	4.82046	4.91928	4.86987
OTUB1	ENSG00000167770	4.81179	4.92676	4.86927
ARMCX3	ENSG00000102401	4.75099	4.98618	4.86859
UBE2A	ENSG00000077721	4.8953	4.8365	4.8659
XPOT	ENSG00000184575	4.88427	4.84741	4.86584
TNIP1	ENSG00000145901	4.90779	4.81855	4.86317
RALB	ENSG00000144118	4.97005	4.7555	4.86277
ALKBH3	ENSG00000166199	4.82777	4.89712	4.86244
ARFGAP2	ENSG00000149182	4.8116	4.90151	4.85656
UGDH	ENSG00000109814	4.85112	4.86128	4.8562
ZCRB1	ENSG00000139168	4.98852	4.72062	4.85457
ZNF207	ENSG00000010244	4.9924	4.71404	4.85322
ERLEC1	ENSG00000068912	4.86381	4.83816	4.85099
MBNL1	ENSG00000152601	4.83363	4.86402	4.84882
POLR2K	ENSG00000147669	4.79772	4.89957	4.84865
KARS	ENSG00000065427	4.92998	4.76414	4.84706
HSBP1	ENSG00000230989	4.97335	4.72038	4.84686
CUL4A	ENSG00000139842	4.97708	4.71552	4.8463
HSD17B12	ENSG00000149084	4.73171	4.96086	4.84628
KLHDC3	ENSG00000124702	4.9937	4.69493	4.84432
PSMD3	ENSG00000108344	4.86127	4.82338	4.84232
AMFR	ENSG00000159461	4.74549	4.93709	4.84129
PPIE	ENSG00000084072	4.87609	4.80615	4.84112
ASNA1	ENSG00000198356	4.78059	4.8988	4.8397
CMPK1	ENSG00000162368	4.81257	4.86414	4.83836
FBXW5	ENSG00000159069	4.68014	4.99507	4.8376
C11orf73	ENSG00000149196	4.96247	4.70196	4.83221
SLC35F5	ENSG00000115084	4.88072	4.78235	4.83153
RAB11A	ENSG00000103769	4.91308	4.74953	4.83131
C8orf40	ENSG00000176209	4.86477	4.79663	4.8307
HNRNPH2	ENSG00000126945	4.84658	4.81458	4.83058
PHF1	ENSG00000112511	4.75592	4.90404	4.82998
ZFPL1	ENSG00000162300	4.75702	4.90228	4.82965
CHCHD8	ENSG00000181924	4.93763	4.72042	4.82903
DDX41	ENSG00000183258	4.68811	4.96946	4.82878
ARFIP2	ENSG00000132254	4.91196	4.74418	4.82807
LSM7	ENSG00000130332	4.93535	4.71885	4.8271
TRIM28	ENSG00000130726	4.92443	4.72916	4.82679
PPM1G	ENSG00000115241	4.90763	4.74551	4.82657
MKRN1	ENSG00000133606	4.83394	4.81916	4.82655
PIGY	ENSG00000145337	4.79408	4.85845	4.82626
CTDSP2	ENSG00000175215	4.96856	4.68235	4.82545
ORMDL1	ENSG00000128699	4.85911	4.79163	4.82537
CENPB	ENSG00000125817	4.78334	4.86693	4.82514
TRA2A	ENSG00000164548	4.89057	4.75745	4.82401
FAM89B	ENSG00000176973	4.77314	4.86905	4.82109
ADIPOR1	ENSG00000159346	4.69532	4.94559	4.82045
TCF25	ENSG00000141002	4.86328	4.77287	4.81808
COX17	ENSG00000138495	4.74021	4.89579	4.818
NDUFA8	ENSG00000119421	4.86089	4.77321	4.81705
TRAPPC5	ENSG00000181029	4.74911	4.87595	4.81253
ZFP36L1	ENSG00000185650	4.67808	4.94165	4.80986
CAMLG	ENSG00000164615	4.76373	4.85322	4.80848
PPT1	ENSG00000131238	4.96832	4.64722	4.80777
ECI2	ENSG00000198721	4.83895	4.77431	4.80663
RDH11	ENSG00000072042	4.98181	4.62979	4.8058
DUSP14	ENSG00000161326	4.85167	4.75929	4.80548
PHLDB1	ENSG00000019144	4.6916	4.9177	4.80465
SDC4	ENSG00000124145	4.91229	4.69558	4.80394
RANGAP1	ENSG00000100401	4.94926	4.65655	4.8029
NCBP2	ENSG00000114503	4.80993	4.79209	4.80101
MAP1LC3A	ENSG00000101460	4.68313	4.91257	4.79785
COPS4	ENSG00000138663	4.83077	4.75719	4.79398
RAP1GDS1	ENSG00000138698	4.94452	4.64059	4.79255
GOT1	ENSG00000120053	4.87316	4.7108	4.79198
NEU1	ENSG00000204386	4.81291	4.76687	4.78989
HSF1	ENSG00000185122	4.65061	4.92795	4.78928
MRPL12	ENSG00000183048	4.89525	4.67863	4.78694
ABCF1	ENSG00000204574	4.76839	4.80315	4.78577
STUB1	ENSG00000103266	4.75812	4.80949	4.7838
MTX2	ENSG00000128654	4.89675	4.67081	4.78378
HPS1	ENSG00000107521	4.76643	4.80046	4.78344
CREB3	ENSG00000107175	4.94852	4.6177	4.78311
FRMD6	ENSG00000139926	4.83675	4.72901	4.78288
CHCHD3	ENSG00000106554	4.94399	4.61713	4.78056
PMM1	ENSG00000100417	4.78498	4.77589	4.78044
PSMG2	ENSG00000128789	4.80068	4.76003	4.78035
GLO1	ENSG00000124767	4.80705	4.75303	4.78004
FAM162A	ENSG00000114023	4.58519	4.97426	4.77972
RPS27	ENSG00000177954	4.60206	4.94803	4.77505
AGPAT6	ENSG00000158669	4.69601	4.85224	4.77412
PRKRA	ENSG00000180228	4.95442	4.59296	4.77369
TMED4	ENSG00000158604	4.7894	4.7579	4.77365
IKBIP	ENSG00000166130	4.89387	4.65199	4.77293
TRAPPC12	ENSG00000171853	4.70949	4.8354	4.77245
SRP68	ENSG00000167881	4.92389	4.62072	4.77231
RELA	ENSG00000173039	4.5882	4.95538	4.77179
TTC35	ENSG00000104412	4.63334	4.90976	4.77155
TOR1A	ENSG00000136827	4.76026	4.77243	4.76634
TFDP1	ENSG00000198176	4.9717	4.55859	4.76514
VAPA	ENSG00000101558	4.90415	4.62557	4.76486
SPAG7	ENSG00000091640	4.7057	4.82267	4.76419
GPR108	ENSG00000125734	4.60379	4.92388	4.76384
HNRNPM	ENSG00000099783	4.8654	4.65986	4.76263
RSRC2	ENSG00000111011	4.75527	4.76735	4.76131
TMEM167A	ENSG00000174695	4.81988	4.69971	4.7598
CDC42EP3	ENSG00000163171	4.68752	4.83014	4.75883
RRAS2	ENSG00000133818	4.54547	4.96942	4.75744
KIAA1967	ENSG00000158941	4.7911	4.72362	4.75736
HOMER3	ENSG00000051128	4.85086	4.66197	4.75641
RAP1A	ENSG00000116473	4.97534	4.53677	4.75606
ALDH9A1	ENSG00000143149	4.66343	4.84755	4.75549
VPS25	ENSG00000131475	4.8134	4.69098	4.75219
CTDNEP1	ENSG00000175826	4.79533	4.708	4.75167
ZNF32	ENSG00000169740	4.70857	4.79266	4.75062
MRPL47	ENSG00000136522	4.9239	4.57684	4.75037
MRPL2	ENSG00000112651	4.9036	4.59638	4.74999
ALG5	ENSG00000120697	4.89208	4.60789	4.74998
UXS1	ENSG00000115652	4.55192	4.94775	4.74983
USO1	ENSG00000138768	4.98131	4.51774	4.74952
MLEC	ENSG00000110917	4.81793	4.67784	4.74788
NPDC1	ENSG00000107281	4.60221	4.89287	4.74754
MAPKAPK2	ENSG00000162889	4.96964	4.51786	4.74375
TMEM134	ENSG00000172663	4.71408	4.77054	4.74231
CCDC23	ENSG00000177868	4.94731	4.529	4.73816
VPS45	ENSG00000136631	4.79942	4.67493	4.73718
NIT2	ENSG00000114021	4.73392	4.74005	4.73698
HBS1L	ENSG00000112339	4.84274	4.6306	4.73667
CISD1	ENSG00000122873	4.68966	4.78348	4.73657
SSNA1	ENSG00000176101	4.77288	4.69928	4.73608
IMMT	ENSG00000132305	4.74181	4.72622	4.73401
C6orf72	ENSG00000055211	4.49476	4.97281	4.73379
PTGR1	ENSG00000106853	4.59115	4.87492	4.73303
PKN1	ENSG00000123143	4.96624	4.49668	4.73146
MRPS22	ENSG00000175110	4.98153	4.48011	4.73082
RFTN1	ENSG00000131378	4.60382	4.85105	4.72744
SPCS3	ENSG00000129128	4.83724	4.61553	4.72638
FTSJ1	ENSG00000068438	4.93907	4.51352	4.7263
TUBB3	ENSG00000198211	4.97071	4.47928	4.72499
SSRP1	ENSG00000149136	4.85399	4.59571	4.72485
ECHDC2	ENSG00000121310	4.58463	4.86412	4.72438
TUFM	ENSG00000178952	4.72555	4.71986	4.72271
THYN1	ENSG00000151500	4.71764	4.72649	4.72207
CIB1	ENSG00000185043	4.60915	4.83225	4.7207
BCL2L1	ENSG00000171552	4.58722	4.84841	4.71781
ITPA	ENSG00000125877	4.89257	4.54293	4.71775
SURF1	ENSG00000148290	4.57937	4.85303	4.7162
PABPN1	ENSG00000100836	4.87682	4.55353	4.71517
EIF3J	ENSG00000104131	4.99441	4.43561	4.71501
FAM134A	ENSG00000144567	4.7109	4.71874	4.71482
LMF2	ENSG00000100258	4.55682	4.87211	4.71446
CMTM3	ENSG00000140931	4.87104	4.55632	4.71368
TM9SF3	ENSG00000077147	4.87296	4.54884	4.7109
ATP6V1D	ENSG00000100554	4.78005	4.64135	4.7107
PI4KB	ENSG00000143393	4.88676	4.53192	4.70934
LAP3	ENSG00000002549	4.59607	4.82001	4.70804
SUGT1	ENSG00000165416	4.73788	4.6781	4.70799
SRSF10	ENSG00000188529	4.95962	4.45594	4.70778
ODC1	ENSG00000115758	4.62142	4.79064	4.70603
CNP	ENSG00000173786	4.64694	4.76422	4.70558
PXN	ENSG00000089159	4.97359	4.43704	4.70532
RAB10	ENSG00000084733	4.68651	4.72408	4.7053
AKT1	ENSG00000142208	4.63769	4.77143	4.70456
PITRM1	ENSG00000107959	4.639	4.76898	4.70399
SLC38A10	ENSG00000157637	4.56548	4.83862	4.70205
GOLGA7	ENSG00000147533	4.89715	4.50469	4.70092
ITFG1	ENSG00000129636	4.75055	4.65081	4.70068
ALKBH5	ENSG00000091542	4.48481	4.91481	4.69981
MPDU1	ENSG00000129255	4.85467	4.53883	4.69675
PSMC4	ENSG00000013275	4.74397	4.64929	4.69663
QDPR	ENSG00000151552	4.69889	4.69432	4.69661
GLT25D1	ENSG00000130309	4.60881	4.78285	4.69583
DLD	ENSG00000091140	4.65808	4.73351	4.6958
EIF2D	ENSG00000143486	4.65836	4.72991	4.69413
HCFC1R1	ENSG00000103145	4.50839	4.87897	4.69368
EFHD1	ENSG00000115468	4.84669	4.53858	4.69264
KTN1	ENSG00000126777	4.79093	4.59403	4.69248
CCM2	ENSG00000136280	4.69917	4.68545	4.69231
PRPF19	ENSG00000110107	4.7651	4.6194	4.69225
ATG9A	ENSG00000198925	4.44351	4.94029	4.6919
DALRD3	ENSG00000178149	4.77414	4.60717	4.69066
NSMCE2	ENSG00000156831	4.81703	4.5612	4.68911
PPHLN1	ENSG00000134283	4.85788	4.52024	4.68906
CETN2	ENSG00000147400	4.66416	4.71297	4.68857
SNAPIN	ENSG00000143553	4.67265	4.69816	4.6854
BDH2	ENSG00000164039	4.76724	4.59655	4.68189
PSMD10	ENSG00000101843	4.72207	4.64098	4.68152
POR	ENSG00000127948	4.47892	4.8841	4.68151
PGM3	ENSG00000013375	4.92425	4.43719	4.68072
DENND5A	ENSG00000184014	4.39424	4.96685	4.68054
AP2B1	ENSG00000006125	4.61935	4.73943	4.67939
SRSF4	ENSG00000116350	4.88548	4.47329	4.67939
C18orf32	ENSG00000177576	4.685	4.67214	4.67857
ANAPC11	ENSG00000141552	4.63602	4.72112	4.67857
NDUFS6	ENSG00000145494	4.70994	4.64041	4.67517
FAM98A	ENSG00000119812	4.79543	4.55307	4.67425
FUBP1	ENSG00000162613	4.89121	4.45308	4.67214
STX5	ENSG00000162236	4.82132	4.52168	4.6715
DCAF8	ENSG00000132716	4.42053	4.92169	4.67111
MAT2B	ENSG00000038274	4.96901	4.37317	4.67109
MRPL54	ENSG00000183617	4.67099	4.66784	4.66941
DDX23	ENSG00000174243	4.56896	4.76735	4.66815
RBM17	ENSG00000134453	4.95165	4.38398	4.66782
PMPCB	ENSG00000105819	4.69352	4.64176	4.66764
DCTN6	ENSG00000104671	4.57006	4.76494	4.6675
PCM1	ENSG00000078674	4.67467	4.6595	4.66708
ING4	ENSG00000111653	4.73123	4.60218	4.6667
LEPROTL1	ENSG00000104660	4.90112	4.43033	4.66573
PLAUR	ENSG00000011422	4.95619	4.37113	4.66366
SLC25A39	ENSG00000013306	4.40615	4.91874	4.66245
PFDN2	ENSG00000143256	4.76712	4.5561	4.66161
SLC50A1	ENSG00000169241	4.81105	4.51067	4.66086
MED4	ENSG00000136146	4.77608	4.54473	4.6604
NSMCE1	ENSG00000169189	4.68685	4.63322	4.66003
C5orf15	ENSG00000113583	4.52974	4.79005	4.6599
CCDC124	ENSG00000007080	4.64599	4.67115	4.65857
DPM3	ENSG00000179085	4.6853	4.62891	4.6571
ACOT9	ENSG00000123130	4.8874	4.42649	4.65695
VPS26A	ENSG00000122958	4.65988	4.65373	4.65681
FBXO25	ENSG00000147364	4.86176	4.45081	4.65629
H1F0	ENSG00000189060	4.78087	4.53044	4.65566
PCBD1	ENSG00000166228	4.57225	4.73709	4.65467
CCDC56	ENSG00000183978	4.62271	4.68499	4.65385
ECHS1	ENSG00000127884	4.69599	4.61134	4.65366
SNRNP27	ENSG00000124380	4.74083	4.56644	4.65364
ACP2	ENSG00000134575	4.50836	4.79773	4.65305
CLPTM1	ENSG00000104853	4.46723	4.83769	4.65246
PPAPDC1B	ENSG00000147535	4.77026	4.53417	4.65221
GNL2	ENSG00000134697	4.69918	4.6035	4.65134
RPAIN	ENSG00000129197	4.98321	4.31816	4.65068
MCRS1	ENSG00000187778	4.63982	4.66145	4.65063
GUSB	ENSG00000169919	4.79569	4.50347	4.64958
STK24	ENSG00000102572	4.86449	4.43147	4.64798
IGBP1	ENSG00000089289	4.75895	4.53586	4.64741
ACTR10	ENSG00000131966	4.61469	4.67803	4.64636
SRPX	ENSG00000101955	4.53265	4.75651	4.64458
POP5	ENSG00000167272	4.44694	4.84138	4.64416
SLC2A3	ENSG00000059804	4.95489	4.33177	4.64333
PRPSAP1	ENSG00000161542	4.68779	4.59819	4.64299
CCNDBP1	ENSG00000166946	4.56283	4.72291	4.64287
SPHK1	ENSG00000176170	4.97322	4.30956	4.64139
DDX3X	ENSG00000215301	4.9038	4.37492	4.63936
CCNH	ENSG00000134480	4.70755	4.57076	4.63915
CHTOP	ENSG00000160679	4.77328	4.50254	4.63791
ZDHHC3	ENSG00000163812	4.56196	4.71345	4.63771
ERCC1	ENSG00000012061	4.67117	4.60382	4.6375
TAF7	ENSG00000178913	4.61868	4.65262	4.63565
SNX9	ENSG00000130340	4.49158	4.77143	4.6315
UBQLN1	ENSG00000135018	4.74868	4.51285	4.63076
TM2D2	ENSG00000169490	4.48848	4.7726	4.63054
DDRGK1	ENSG00000198171	4.40648	4.85442	4.63045
ZCCHC17	ENSG00000121766	4.51729	4.74358	4.63044
SNX12	ENSG00000147164	4.62926	4.63136	4.63031
ATG4B	ENSG00000168397	4.69038	4.56838	4.62938
DYNLT3	ENSG00000165169	4.85587	4.4027	4.62928
PNRC1	ENSG00000146278	4.56053	4.69682	4.62867
MRPL32	ENSG00000106591	4.75227	4.50252	4.6274
VASP	ENSG00000125753	4.99392	4.25818	4.62605
HNRNPUL1	ENSG00000105323	4.69006	4.55857	4.62431
TCEAL3	ENSG00000196507	4.61073	4.63777	4.62425
NAA50	ENSG00000121579	4.78675	4.46053	4.62364
RPL21	ENSG00000122026	4.61319	4.62812	4.62066
CBX1	ENSG00000108468	4.90352	4.33762	4.62057
DPM1	ENSG00000000419	4.63526	4.60361	4.61943
DRAM2	ENSG00000156171	4.56511	4.67201	4.61856
HDAC1	ENSG00000116478	4.97204	4.26502	4.61853
C12orf10	ENSG00000139637	4.67617	4.56034	4.61826
SLC30A5	ENSG00000145740	4.72031	4.51429	4.6173
PSMD14	ENSG00000115233	4.70831	4.52423	4.61627
MRPS23	ENSG00000181610	4.66591	4.56615	4.61603
STARD3NL	ENSG00000010270	4.96145	4.27027	4.61586
PPIL3	ENSG00000240344	4.58182	4.64965	4.61574
LONP1	ENSG00000196365	4.65173	4.57895	4.61534
IFT52	ENSG00000101052	4.46789	4.75899	4.61344
TMEM208	ENSG00000168701	4.64017	4.58533	4.61275
PIGS	ENSG00000087111	4.4345	4.78768	4.61109
DNASE2	ENSG00000105612	4.28746	4.93345	4.61045
TNKS1BP1	ENSG00000149115	4.39734	4.82333	4.61034
PSMD7	ENSG00000103035	4.65094	4.56929	4.61012
BCL7B	ENSG00000106635	4.66341	4.55605	4.60973
PINK1	ENSG00000158828	4.49866	4.71712	4.60789
MAEA	ENSG00000090316	4.62356	4.58713	4.60534
UBE2K	ENSG00000078140	4.71031	4.49938	4.60484
SUN1	ENSG00000164828	4.84052	4.36729	4.6039
H1FX	ENSG00000184897	4.78522	4.4198	4.60251
NADSYN1	ENSG00000172890	4.44239	4.76075	4.60157
FH	ENSG00000091483	4.86826	4.33208	4.60017
SYF2	ENSG00000117614	4.60626	4.59353	4.59989
STYXL1	ENSG00000127952	4.50756	4.6905	4.59903
LUC7L2	ENSG00000146963	4.7001	4.48869	4.5944
PRMT5	ENSG00000100462	4.77707	4.41138	4.59422
THOC5	ENSG00000100296	4.70741	4.48054	4.59397
RAD23A	ENSG00000179262	4.42638	4.76074	4.59356
DHDDS	ENSG00000117682	4.63579	4.55093	4.59336
PVRL2	ENSG00000130202	4.99198	4.19374	4.59286
PTPN12	ENSG00000127947	4.68866	4.4968	4.59273
MRPL1	ENSG00000169288	4.88384	4.30037	4.5921
PIN1	ENSG00000127445	4.59911	4.58056	4.58984
LSM2	ENSG00000204392	4.68356	4.49579	4.58968
MEAF6	ENSG00000163875	4.63668	4.53785	4.58726
BECN1	ENSG00000126581	4.6293	4.54397	4.58663
HBP1	ENSG00000105856	4.54799	4.62381	4.5859
ETFB	ENSG00000105379	4.42519	4.74593	4.58556
UBR4	ENSG00000127481	4.72507	4.4451	4.58509
SEC23A	ENSG00000100934	4.93863	4.22971	4.58417
IFNGR1	ENSG00000027697	4.17555	4.98969	4.58262
MIA3	ENSG00000154305	4.59453	4.56898	4.58175
LEPROT	ENSG00000213625	4.51063	4.65207	4.58135
NDUFAF2	ENSG00000164182	4.64554	4.5098	4.57767
PVR	ENSG00000073008	4.9743	4.17922	4.57676
RFWD2	ENSG00000143207	4.63332	4.5191	4.57621
DLST	ENSG00000119689	4.50815	4.64352	4.57584
NSFL1C	ENSG00000088833	4.47066	4.67931	4.57499
BAG1	ENSG00000107262	4.63508	4.51485	4.57496
PWP1	ENSG00000136045	4.64876	4.50092	4.57484
CLK1	ENSG00000013441	4.83078	4.31713	4.57395
ECE1	ENSG00000117298	4.62763	4.52006	4.57385
KXD1	ENSG00000105700	4.44565	4.70172	4.57368
NT5C2	ENSG00000076685	4.6188	4.52161	4.5702
GADD45B	ENSG00000099860	4.68003	4.45619	4.56811
FAM177A1	ENSG00000151327	4.61407	4.52179	4.56793
ARFGAP3	ENSG00000242247	4.66708	4.46763	4.56735
NINJ1	ENSG00000131669	4.49604	4.63825	4.56715
RUFY1	ENSG00000176783	4.43809	4.69537	4.56673
DDX56	ENSG00000136271	4.61132	4.52056	4.56594
BTG3	ENSG00000154640	4.77396	4.35789	4.56592
AGTRAP	ENSG00000177674	4.21965	4.9113	4.56548
NDUFA7	ENSG00000167774	4.80242	4.32832	4.56537
AMPD2	ENSG00000116337	4.51909	4.61157	4.56533
MED8	ENSG00000159479	4.7798	4.3461	4.56295
GPBP1L1	ENSG00000159592	4.62564	4.50023	4.56294
LETMD1	ENSG00000050426	4.50585	4.61819	4.56202
KIAA0090	ENSG00000127463	4.49406	4.6294	4.56173
CHMP1A	ENSG00000131165	4.46744	4.65418	4.56081
MFSD10	ENSG00000109736	4.44107	4.67967	4.56037
FSTL3	ENSG00000070404	4.13134	4.98809	4.55972
RRP36	ENSG00000124541	4.66109	4.45701	4.55905
AKR7A2	ENSG00000053371	4.39396	4.72206	4.55801
NOL7	ENSG00000225921	4.57619	4.53768	4.55693
HTATIP2	ENSG00000109854	4.36033	4.7531	4.55671
TXNDC12	ENSG00000117862	4.77773	4.333	4.55536
ENTPD6	ENSG00000197586	4.2897	4.818	4.55385
MRPL48	ENSG00000175581	4.88323	4.22302	4.55312
STARD7	ENSG00000084090	4.42411	4.67978	4.55195
PNKD	ENSG00000127838	4.63952	4.46426	4.55189
ACBD6	ENSG00000135847	4.64964	4.45306	4.55135
ACO2	ENSG00000100412	4.34462	4.75628	4.55045
KDM1A	ENSG00000004487	4.86716	4.23274	4.54995
HNMT	ENSG00000150540	4.76252	4.33598	4.54925
C11orf68	ENSG00000175573	4.5064	4.59147	4.54894
LSM4	ENSG00000130520	4.56872	4.52692	4.54782
MED15	ENSG00000099917	4.47885	4.61588	4.54736
UACA	ENSG00000137831	4.36887	4.72196	4.54541
POLR2B	ENSG00000047315	4.79534	4.29497	4.54515
CHD3	ENSG00000170004	4.78968	4.29976	4.54472
LUC7L	ENSG00000007392	4.80711	4.28224	4.54468
GTF2F1	ENSG00000125651	4.46811	4.61914	4.54362
RHBDF1	ENSG00000007384	4.54734	4.53942	4.54338
UQCRFS1	ENSG00000169021	4.65149	4.43409	4.54279
CTNNAL1	ENSG00000119326	4.43025	4.65374	4.54199
UTP18	ENSG00000011260	4.83075	4.24872	4.53973
UNC50	ENSG00000115446	4.49307	4.58442	4.53875
BLOC1S2	ENSG00000196072	4.49069	4.58645	4.53857
DPH5	ENSG00000117543	4.56472	4.50533	4.53503
SERPINF1	ENSG00000132386	4.32815	4.74067	4.53441
PEPD	ENSG00000124299	4.58272	4.48356	4.53314
KAT5	ENSG00000172977	4.58049	4.48481	4.53265
AGAP3	ENSG00000133612	4.71	4.35413	4.53207
ARL2BP	ENSG00000102931	4.42958	4.63439	4.53198
STARD10	ENSG00000214530	4.58318	4.48032	4.53175
FDX1L	ENSG00000167807	4.63093	4.43243	4.53168
BCAP29	ENSG00000075790	4.69682	4.3647	4.53076
USP5	ENSG00000111667	4.24744	4.80957	4.52851
PCID2	ENSG00000126226	4.70985	4.34539	4.52762
RABL5	ENSG00000128581	4.31252	4.74226	4.52739
GPI	ENSG00000105220	4.07812	4.97644	4.52728
C4orf52	ENSG00000250317	4.35546	4.69738	4.52642
MRPL38	ENSG00000204316	4.61914	4.43137	4.52526
MRPS18B	ENSG00000204568	4.62731	4.42207	4.52469
YTHDF2	ENSG00000198492	4.70306	4.34487	4.52397
LTA4H	ENSG00000111144	4.46693	4.5794	4.52316
LSM10	ENSG00000181817	4.48395	4.55523	4.51959
UFM1	ENSG00000120686	4.79891	4.23876	4.51884
EPS8	ENSG00000151491	4.64131	4.39594	4.51863
CD97	ENSG00000123146	4.72539	4.30701	4.5162
ANGPTL2	ENSG00000136859	4.90749	4.12469	4.51609
MRPS21	ENSG00000187145	4.4398	4.58879	4.51429
ZNF358	ENSG00000198816	4.60654	4.42156	4.51405
NTAN1	ENSG00000157045	4.57865	4.44792	4.51329
IARS2	ENSG00000067704	4.44162	4.58284	4.51223
DAXX	ENSG00000204209	4.50163	4.52007	4.51085
PTBP1	ENSG00000011304	4.65386	4.36523	4.50954
NRP1	ENSG00000099250	4.87547	4.14241	4.50894
IDH2	ENSG00000182054	4.90938	4.10821	4.50879
RSL24D1	ENSG00000137876	4.71931	4.29792	4.50861
WIPI2	ENSG00000157954	4.42854	4.58849	4.50851
CTDSP1	ENSG00000144579	4.29205	4.72342	4.50773
DROSHA	ENSG00000113360	4.42926	4.58561	4.50744
CHPF2	ENSG00000033100	4.38215	4.63241	4.50728
MAX	ENSG00000125952	4.46673	4.54365	4.50519
RRM1	ENSG00000167325	4.86584	4.14422	4.50503
MRPS34	ENSG00000074071	4.54436	4.4652	4.50478
WBP1	ENSG00000239779	4.27169	4.7361	4.50389
NDUFA5	ENSG00000128609	4.65899	4.34853	4.50376
MAGOH	ENSG00000162385	4.70525	4.30063	4.50294
EIF2B1	ENSG00000111361	4.46866	4.53708	4.50287
CDIPT	ENSG00000103502	4.20451	4.80064	4.50258
LMOD1	ENSG00000163431	4.64393	4.35828	4.50111
SEPHS2	ENSG00000179918	4.40312	4.59881	4.50097
DUT	ENSG00000128951	4.34616	4.65559	4.50087
LEMD2	ENSG00000161904	4.58609	4.41493	4.50051
G3BP1	ENSG00000145907	4.60193	4.39769	4.49981
IMP4	ENSG00000136718	4.58563	4.4122	4.49891
MRPL22	ENSG00000082515	4.64898	4.34863	4.49881
SREBF2	ENSG00000198911	4.69996	4.29477	4.49736
ASUN	ENSG00000064102	4.64165	4.35009	4.49587
ASCC2	ENSG00000100325	4.40438	4.58428	4.49433
ARL3	ENSG00000138175	4.49202	4.48908	4.49055
ALDH18A1	ENSG00000059573	4.51638	4.46428	4.49033
TMEM43	ENSG00000170876	4.2512	4.72836	4.48978
STAT2	ENSG00000170581	4.33594	4.64291	4.48942
ANKLE2	ENSG00000176915	4.73616	4.24135	4.48875
SCFD1	ENSG00000092108	4.51811	4.45857	4.48834
WSB1	ENSG00000109046	4.58789	4.38743	4.48766
TMEM184B	ENSG00000198792	4.36654	4.60752	4.48703
VPS4A	ENSG00000132612	4.34699	4.62687	4.48693
DDX50	ENSG00000107625	4.64356	4.32993	4.48674
SNRNP200	ENSG00000144028	4.481	4.49205	4.48653
CCDC85B	ENSG00000175602	4.61248	4.36029	4.48638
USF1	ENSG00000158773	4.60026	4.37247	4.48636
TPRKB	ENSG00000144034	4.80026	4.17189	4.48607
MRPS27	ENSG00000113048	4.44938	4.52192	4.48565
CFDP1	ENSG00000153774	4.63384	4.33701	4.48542
C6orf89	ENSG00000198663	4.43791	4.53199	4.48495
KIAA0196	ENSG00000164961	4.50548	4.46225	4.48386
GNPDA1	ENSG00000113552	4.69945	4.26718	4.48331
FAM200B	ENSG00000237765	4.47777	4.4871	4.48244
BCAS2	ENSG00000116752	4.50058	4.46245	4.48151
SNX8	ENSG00000106266	4.80582	4.15704	4.48143
AIG1	ENSG00000146416	4.22571	4.73687	4.48129
SPTBN1	ENSG00000115306	4.00415	4.95578	4.47996
RNF41	ENSG00000181852	4.58659	4.37277	4.47968
ADAM10	ENSG00000137845	4.86357	4.09529	4.47943
PTP4A1	ENSG00000112245	4.55236	4.4052	4.47878
CUL3	ENSG00000036257	4.74529	4.21072	4.478
BIRC2	ENSG00000110330	4.59992	4.35599	4.47796
BCCIP	ENSG00000107949	4.60396	4.34987	4.47692
RAB5B	ENSG00000111540	4.34704	4.60651	4.47678
HSPB11	ENSG00000081870	4.77396	4.17897	4.47646
PCNA	ENSG00000132646	4.58435	4.3674	4.47588
DUSP6	ENSG00000139318	4.99191	3.95885	4.47538
AMZ2	ENSG00000196704	4.30921	4.64089	4.47505
SYNCRIP	ENSG00000135316	4.59926	4.34926	4.47426
COQ5	ENSG00000110871	4.31455	4.63377	4.47416
GALNT2	ENSG00000143641	4.08955	4.85629	4.47292
TGOLN2	ENSG00000152291	4.29674	4.649	4.47287
ABHD14B	ENSG00000114779	4.01534	4.92774	4.47154
DPM2	ENSG00000136908	4.49357	4.4472	4.47038
RALA	ENSG00000006451	4.72234	4.21729	4.46982
ZFAND2B	ENSG00000158552	4.45351	4.48478	4.46915
RAB11B	ENSG00000185236	4.48548	4.45152	4.4685
SLC39A14	ENSG00000104635	4.64437	4.28998	4.46717
SHISA4	ENSG00000198892	4.15304	4.78105	4.46704
NDUFB6	ENSG00000165264	4.66828	4.26301	4.46564
SH3GL1	ENSG00000141985	4.33217	4.59876	4.46547
CSE1L	ENSG00000124207	4.57178	4.35496	4.46337
PEX2	ENSG00000164751	4.50044	4.42495	4.46269
ATP2B4	ENSG00000058668	4.34664	4.57871	4.46268
MRPL11	ENSG00000174547	4.70982	4.21361	4.46172
ALDH1B1	ENSG00000137124	4.87502	4.04508	4.46005
EIF5B	ENSG00000158417	4.44685	4.47311	4.45998
RPP30	ENSG00000148688	4.58881	4.32944	4.45913
GNA12	ENSG00000146535	4.67744	4.23976	4.4586
BST1	ENSG00000109743	4.14065	4.77564	4.45814
ECH1	ENSG00000104823	4.18017	4.73595	4.45806
RBFOX2	ENSG00000100320	4.6857	4.22909	4.45739
TPRG1L	ENSG00000158109	4.14513	4.76868	4.4569
GTPBP4	ENSG00000107937	4.78863	4.11963	4.45413
CNPY4	ENSG00000166997	4.40792	4.50006	4.45399
SNRPB2	ENSG00000125870	4.75918	4.14794	4.45356
PPFIA1	ENSG00000131626	4.52628	4.37945	4.45287
TRIAP1	ENSG00000170855	4.34646	4.5591	4.45278
HINT2	ENSG00000137133	4.47438	4.42856	4.45147
GTF2H1	ENSG00000110768	4.47863	4.42416	4.45139
UBE2J2	ENSG00000160087	4.61245	4.29017	4.45131
CCAR1	ENSG00000060339	4.71342	4.18842	4.45092
ZFYVE21	ENSG00000100711	4.49588	4.40586	4.45087
SUPT4H1	ENSG00000213246	4.54978	4.35049	4.45014
SIVA1	ENSG00000184990	4.50237	4.39476	4.44857
STOM	ENSG00000148175	4.19211	4.70399	4.44805
APPL2	ENSG00000136044	4.59094	4.30348	4.44721
YAP1	ENSG00000137693	4.61723	4.27684	4.44704
TCTN3	ENSG00000119977	4.00172	4.89226	4.44699
EIF2S2	ENSG00000125977	4.42952	4.46442	4.44697
JAGN1	ENSG00000171135	4.48917	4.40087	4.44502
RAD21	ENSG00000164754	4.59056	4.29819	4.44437
VARS	ENSG00000204394	4.45173	4.43612	4.44393
GPR137	ENSG00000173264	4.15355	4.73387	4.44371
MBD3	ENSG00000071655	4.45915	4.42453	4.44184
GNL1	ENSG00000204590	4.489	4.39428	4.44164
LEPREL4	ENSG00000141696	4.46217	4.42024	4.4412
CPSF3	ENSG00000119203	4.65465	4.22695	4.4408
TYK2	ENSG00000105397	4.53756	4.34229	4.43993
RRAGC	ENSG00000116954	4.2924	4.58685	4.43962
CFLAR	ENSG00000003402	4.96983	3.90731	4.43857
SPAG9	ENSG00000008294	4.1198	4.75714	4.43847
PMF1	ENSG00000160783	4.61576	4.25931	4.43754
VBP1	ENSG00000155959	4.65163	4.21904	4.43534
GMPR2	ENSG00000100938	4.27733	4.58983	4.43358
MFSD5	ENSG00000182544	4.27039	4.59663	4.43351
BNIP3	ENSG00000176171	4.23728	4.6291	4.43319
C17orf49	ENSG00000161939	4.52037	4.34323	4.4318
PLSCR3	ENSG00000187838	4.34013	4.52127	4.4307
FRG1	ENSG00000109536	4.6006	4.26052	4.43056
ACO1	ENSG00000122729	4.4509	4.40846	4.42968
COX5A	ENSG00000178741	4.54566	4.31026	4.42796
TRIO	ENSG00000038382	4.84239	4.01295	4.42767
AHCYL1	ENSG00000168710	4.37703	4.47815	4.42759
TMEM159	ENSG00000011638	4.33682	4.51791	4.42736
CCNB1IP1	ENSG00000100814	4.65927	4.19511	4.42719
B4GALT4	ENSG00000121578	4.58946	4.26312	4.42629
RPS6KB2	ENSG00000175634	4.42469	4.42508	4.42489
BSDC1	ENSG00000160058	4.34582	4.50373	4.42478
CHPT1	ENSG00000111666	4.07013	4.77842	4.42427
HPCAL1	ENSG00000115756	4.43755	4.40869	4.42312
CRLS1	ENSG00000088766	4.70348	4.13804	4.42076
DNAJC1	ENSG00000136770	4.22573	4.61392	4.41982
ISOC2	ENSG00000063241	4.73686	4.10251	4.41968
PRPF31	ENSG00000105618	4.42176	4.41429	4.41802
C6orf1	ENSG00000186577	4.32412	4.51022	4.41717
POMGNT1	ENSG00000085998	4.24786	4.58595	4.4169
PCK2	ENSG00000100889	4.36217	4.46951	4.41584
MRPL40	ENSG00000185608	4.36776	4.45594	4.41185
GLA	ENSG00000102393	4.42145	4.40102	4.41123
C4orf34	ENSG00000163683	4.17972	4.64256	4.41114
PCBP4	ENSG00000090097	4.51195	4.31001	4.41098
SORT1	ENSG00000134243	4.25661	4.56359	4.4101
OSTM1	ENSG00000081087	4.37259	4.44754	4.41007
TPST1	ENSG00000169902	4.49173	4.32702	4.40937
MRPS5	ENSG00000144029	4.57558	4.24214	4.40886
ZNF330	ENSG00000109445	4.54908	4.26831	4.4087
SEC11C	ENSG00000166562	4.56185	4.25512	4.40848
MRPS35	ENSG00000061794	4.64399	4.1724	4.40819
GPS1	ENSG00000169727	4.3646	4.45158	4.40809
ETHE1	ENSG00000105755	4.87669	3.9386	4.40764
TMEM222	ENSG00000186501	4.36193	4.45234	4.40713
C11orf49	ENSG00000149179	4.41312	4.39936	4.40624
GSDMD	ENSG00000104518	4.2866	4.5243	4.40545
JKAMP	ENSG00000050130	4.34952	4.45952	4.40452
ILVBL	ENSG00000105135	4.33105	4.47571	4.40338
CBY1	ENSG00000100211	4.36274	4.44395	4.40334
TANK	ENSG00000136560	4.39053	4.41588	4.40321
HMGCS1	ENSG00000112972	4.96713	3.83866	4.40289
MRPL16	ENSG00000166902	4.49838	4.30663	4.4025
PRRC2A	ENSG00000204469	4.60397	4.20096	4.40246
NXN	ENSG00000167693	4.53936	4.26495	4.40216
CD99L2	ENSG00000102181	4.12558	4.67787	4.40172
ZNF410	ENSG00000119725	4.62167	4.17489	4.39828
DDX47	ENSG00000213782	4.84435	3.95173	4.39804
MBTPS1	ENSG00000140943	4.28131	4.51286	4.39708
NR1H2	ENSG00000131408	4.30134	4.49236	4.39685
EIF2B3	ENSG00000070785	4.50834	4.28466	4.3965
CCNY	ENSG00000108100	4.40339	4.38955	4.39647
MOCS2	ENSG00000164172	4.38774	4.40438	4.39606
WFS1	ENSG00000109501	4.83682	3.95474	4.39578
UQCRC2	ENSG00000140740	4.39575	4.39474	4.39524
EIF2B4	ENSG00000115211	4.49174	4.29867	4.39521
AP3B1	ENSG00000132842	4.43971	4.34872	4.39422
DCAF13	ENSG00000164934	4.63078	4.1563	4.39354
GTF2E2	ENSG00000197265	4.46236	4.32466	4.39351
PPP5C	ENSG00000011485	4.64812	4.13846	4.39329
JAK1	ENSG00000162434	4.44566	4.3385	4.39208
C3orf75	ENSG00000163832	4.41421	4.36606	4.39013
LZTS2	ENSG00000107816	4.32613	4.45244	4.38928
EPN1	ENSG00000063245	4.31953	4.45837	4.38895
C7orf42	ENSG00000106609	4.41192	4.36397	4.38795
MRPL14	ENSG00000180992	4.46565	4.30769	4.38667
BRD8	ENSG00000112983	4.35202	4.4192	4.38561
GPBP1	ENSG00000062194	4.50293	4.2669	4.38491
EXOSC10	ENSG00000171824	4.44677	4.32022	4.38349
HMGN4	ENSG00000182952	4.58373	4.18151	4.38262
CNPY3	ENSG00000137161	4.43272	4.3227	4.37771
SAMM50	ENSG00000100347	4.27062	4.47898	4.3748
DSP	ENSG00000096696	4.32327	4.42522	4.37424
CYB5B	ENSG00000103018	4.56662	4.18134	4.37398
DSE	ENSG00000111817	4.5509	4.19685	4.37387
USP11	ENSG00000102226	4.49059	4.25603	4.37331
BCL7C	ENSG00000099385	4.56494	4.17964	4.37229
UFSP2	ENSG00000109775	4.37597	4.36666	4.37132
COPS2	ENSG00000166200	4.40268	4.33738	4.37003
WTAP	ENSG00000146457	4.47587	4.26375	4.36981
KIF5B	ENSG00000170759	4.63678	4.10279	4.36978
GSTA4	ENSG00000170899	4.28219	4.45712	4.36965
TSN	ENSG00000211460	4.57278	4.16527	4.36903
STK17A	ENSG00000164543	4.04088	4.69594	4.36841
CAND1	ENSG00000111530	4.65175	4.08466	4.3682
PTOV1	ENSG00000104960	4.42299	4.31248	4.36774
DNM1L	ENSG00000087470	4.50879	4.2259	4.36735
FAM36A	ENSG00000203667	4.23522	4.49735	4.36629
SDCCAG3	ENSG00000165689	4.45265	4.27916	4.3659
KLHL7	ENSG00000122550	4.52398	4.20611	4.36505
HNRNPA0	ENSG00000177733	4.39231	4.33711	4.36471
PEMT	ENSG00000133027	4.4321	4.29355	4.36283
C8orf76	ENSG00000189376	4.73127	3.99347	4.36237
SLC39A6	ENSG00000141424	4.29218	4.43146	4.36182
NAA38	ENSG00000128534	4.68931	4.03059	4.35995
ATG12	ENSG00000145782	4.54032	4.17892	4.35962
PCDH18	ENSG00000189184	4.83713	3.88165	4.35939
PLEKHB2	ENSG00000115762	4.50964	4.20896	4.3593
HMGCL	ENSG00000117305	4.23871	4.47896	4.35884
AIMP2	ENSG00000106305	4.37601	4.33956	4.35778
UBE2E2	ENSG00000182247	4.06949	4.64587	4.35768
FOSL1	ENSG00000175592	4.86112	3.85398	4.35755
PSMD11	ENSG00000108671	4.36242	4.35205	4.35723
GOT2	ENSG00000125166	4.53335	4.17938	4.35636
NUTF2	ENSG00000102898	4.43768	4.2736	4.35564
USP34	ENSG00000115464	4.36287	4.34733	4.3551
LSS	ENSG00000160285	4.54821	4.16169	4.35495
BAG2	ENSG00000112208	4.39347	4.3145	4.35398
LYPLA2	ENSG00000011009	4.45459	4.25331	4.35395
PHF23	ENSG00000040633	4.49906	4.20688	4.35297
ACOT7	ENSG00000097021	4.3311	4.37467	4.35288
ASL	ENSG00000126522	4.22631	4.47737	4.35184
TBL2	ENSG00000106638	4.3965	4.30617	4.35133
NUDCD3	ENSG00000015676	4.32107	4.38099	4.35103
SCPEP1	ENSG00000121064	3.87905	4.82282	4.35093
G6PC3	ENSG00000141349	4.3053	4.3943	4.3498
RUVBL2	ENSG00000183207	4.34686	4.35056	4.34871
MMAB	ENSG00000139428	4.5527	4.14448	4.34859
PODN	ENSG00000174348	3.79875	4.89697	4.34786
GOLM1	ENSG00000135052	4.10758	4.5876	4.34759
TERF2IP	ENSG00000166848	4.36704	4.32708	4.34706
PIGG	ENSG00000174227	4.10052	4.59074	4.34563
GSS	ENSG00000100983	4.27789	4.40991	4.3439
USP47	ENSG00000170242	4.51533	4.17147	4.3434
SPRYD3	ENSG00000167778	3.90118	4.78549	4.34334
ELOF1	ENSG00000130165	4.39358	4.29258	4.34308
DEAF1	ENSG00000177030	4.23923	4.44683	4.34303
PACS1	ENSG00000175115	4.46125	4.22393	4.34259
RBMS1	ENSG00000153250	4.35043	4.33449	4.34246
BLVRB	ENSG00000090013	4.15811	4.52598	4.34205
NTM	ENSG00000182667	3.77853	4.90511	4.34182
KIAA0913	ENSG00000214655	4.36863	4.31363	4.34113
TMED7	ENSG00000134970	4.61183	4.06857	4.3402
SMARCD3	ENSG00000082014	4.04851	4.63077	4.33964
ADAR	ENSG00000160710	4.39814	4.28069	4.33942
SART1	ENSG00000175467	4.39788	4.27916	4.33852
RNPS1	ENSG00000205937	4.50445	4.17149	4.33797
CRAT	ENSG00000095321	4.17619	4.49944	4.33781
ATG7	ENSG00000197548	4.57853	4.09565	4.33709
CHCHD1	ENSG00000172586	4.37908	4.28851	4.33379
AP2A1	ENSG00000196961	4.15175	4.51573	4.33374
GPN1	ENSG00000198522	4.50278	4.16219	4.33248
UBXN4	ENSG00000144224	4.51377	4.15061	4.33219
BRE	ENSG00000158019	3.91517	4.74697	4.33107
POP4	ENSG00000105171	4.32742	4.33393	4.33068
AK3	ENSG00000147853	4.49996	4.15821	4.32908
NOSIP	ENSG00000142546	4.44862	4.20466	4.32664
PAFAH1B1	ENSG00000007168	4.39196	4.26045	4.32621
AP3D1	ENSG00000065000	4.38904	4.26175	4.3254
GMDS	ENSG00000112699	3.78797	4.86116	4.32457
METTL9	ENSG00000197006	4.46653	4.18199	4.32426
ARAP1	ENSG00000186635	4.11807	4.52759	4.32283
C11orf96	ENSG00000187479	4.56821	4.07618	4.32219
CCNC	ENSG00000112237	4.56648	4.0734	4.31994
AIMP1	ENSG00000164022	4.45253	4.18692	4.31973
EFHA1	ENSG00000165487	4.5626	4.07597	4.31928
CEBPB	ENSG00000172216	4.43531	4.19314	4.31422
CASC4	ENSG00000166734	4.25416	4.37416	4.31416
ACIN1	ENSG00000100813	4.30753	4.31916	4.31334
GTF3C5	ENSG00000148308	4.35798	4.267	4.31249
SNX7	ENSG00000162627	4.1709	4.45368	4.31229
TSSC4	ENSG00000184281	4.45191	4.17053	4.31122
NRBF2	ENSG00000148572	4.43456	4.18376	4.30916
TMUB1	ENSG00000164897	4.34749	4.2692	4.30834
CHAC1	ENSG00000128965	4.15521	4.46146	4.30833
NISCH	ENSG00000010322	4.29116	4.32318	4.30717
FHL3	ENSG00000183386	4.41556	4.19822	4.30689
RBM42	ENSG00000126254	4.29039	4.32106	4.30572
SFXN3	ENSG00000107819	4.46123	4.14967	4.30545
STX12	ENSG00000117758	4.23899	4.37173	4.30536
LRRC42	ENSG00000116212	4.48799	4.12272	4.30535
ZSWIM7	ENSG00000214941	4.24307	4.3662	4.30464
JMJD8	ENSG00000161999	4.04446	4.56315	4.30381
IFI35	ENSG00000068079	4.20003	4.40652	4.30328
MTA1	ENSG00000182979	4.34648	4.25913	4.30281
FAM125A	ENSG00000141971	4.39619	4.20466	4.30042
DNTTIP2	ENSG00000067334	4.30849	4.29232	4.30041
TXNDC5	ENSG00000239264	4.24994	4.35069	4.30031
SRSF6	ENSG00000124193	4.41015	4.19021	4.30018
THAP4	ENSG00000176946	4.2229	4.3768	4.29985
BTF3L4	ENSG00000134717	4.64521	3.95343	4.29932
MTDH	ENSG00000147649	4.49136	4.10331	4.29734
CKS2	ENSG00000123975	4.96409	3.62966	4.29688
SGCB	ENSG00000163069	4.06904	4.52369	4.29636
PRRC1	ENSG00000164244	4.49788	4.09474	4.29631
USP4	ENSG00000114316	4.45029	4.14103	4.29566
NFKBIZ	ENSG00000144802	4.53296	4.0583	4.29563
OSMR	ENSG00000145623	3.97873	4.61196	4.29535
SCAND1	ENSG00000171222	4.33879	4.24562	4.2922
STX8	ENSG00000170310	4.37799	4.204	4.291
JOSD2	ENSG00000161677	4.21162	4.3697	4.29066
ARF6	ENSG00000165527	4.27747	4.2981	4.28779
SNRNP40	ENSG00000060688	4.45371	4.1206	4.28716
MRPS18A	ENSG00000096080	4.31302	4.26101	4.28701
FLOT2	ENSG00000132589	4.21336	4.35981	4.28659
RAB31	ENSG00000168461	3.84746	4.72349	4.28548
DPP3	ENSG00000254986	4.31336	4.25727	4.28531
CDK5RAP3	ENSG00000108465	4.26195	4.30669	4.28432
PTGES2	ENSG00000148334	4.33662	4.22854	4.28258
P2RX4	ENSG00000135124	4.42289	4.14141	4.28215
FAM107B	ENSG00000065809	4.1097	4.45383	4.28177
PSME3	ENSG00000131467	4.30657	4.25577	4.28117
AAGAB	ENSG00000103591	4.35218	4.20918	4.28068
GDE1	ENSG00000006007	4.30119	4.25984	4.28051
PHF5A	ENSG00000100410	4.38298	4.17696	4.27997
ADSS	ENSG00000035687	4.53489	4.02471	4.2798
PSME4	ENSG00000068878	4.84162	3.716	4.27881
IGF2R	ENSG00000197081	4.08375	4.47303	4.27839
AVEN	ENSG00000169857	4.7188	3.83764	4.27822
TH1L	ENSG00000101158	4.41657	4.13936	4.27797
CYTH2	ENSG00000105443	4.32646	4.22858	4.27752
GFPT1	ENSG00000198380	4.46202	4.09184	4.27693
KANK2	ENSG00000197256	4.31317	4.24052	4.27685
RPL7L1	ENSG00000146223	4.39943	4.15353	4.27648
CRELD1	ENSG00000163703	4.30293	4.24936	4.27614
INF2	ENSG00000203485	4.09932	4.45274	4.27603
UBA2	ENSG00000126261	4.44596	4.1035	4.27473
NDUFS1	ENSG00000023228	4.34838	4.1979	4.27314
UQCR11	ENSG00000127540	4.22727	4.31725	4.27226
IER3IP1	ENSG00000134049	4.42916	4.11169	4.27043
TP53I13	ENSG00000167543	4.25589	4.28406	4.26998
LDOC1	ENSG00000182195	4.33206	4.20745	4.26976
AKT1S1	ENSG00000204673	4.01046	4.52076	4.26561
UTP11L	ENSG00000183520	4.50726	4.02364	4.26545
IQGAP1	ENSG00000140575	4.23481	4.29476	4.26478
C16orf61	ENSG00000103121	4.48538	4.04336	4.26437
CD68	ENSG00000129226	3.61856	4.90753	4.26305
SNRNP25	ENSG00000161981	4.24941	4.27519	4.2623
AAAS	ENSG00000094914	4.14277	4.37784	4.2603
RUFY3	ENSG00000018189	4.45805	4.06188	4.25997
NAGLU	ENSG00000108784	3.9551	4.56476	4.25993
C16orf62	ENSG00000103544	4.2725	4.24669	4.25959
ZNF259	ENSG00000109917	4.34266	4.17498	4.25882
LCMT1	ENSG00000205629	4.17874	4.33806	4.2584
LARP1	ENSG00000155506	4.30238	4.20838	4.25538
CMAS	ENSG00000111726	4.20013	4.31031	4.25522
CCDC58	ENSG00000160124	4.38768	4.12219	4.25494
XPC	ENSG00000154767	4.20724	4.30201	4.25463
CHMP2B	ENSG00000083937	4.5493	3.95853	4.25392
IMPDH1	ENSG00000106348	4.48238	4.02277	4.25258
VEGFC	ENSG00000150630	4.19923	4.30515	4.25219
MTA2	ENSG00000149480	4.3985	4.10543	4.25196
ACVR1	ENSG00000115170	4.2616	4.24171	4.25166
SRRM2	ENSG00000167978	4.44284	4.05912	4.25098
DTD1	ENSG00000125821	4.41353	4.08833	4.25093
CD47	ENSG00000196776	4.11154	4.38982	4.25068
NRSN2	ENSG00000125841	4.20355	4.29767	4.25061
PYGL	ENSG00000100504	3.7772	4.72376	4.25048
TFE3	ENSG00000068323	4.16275	4.33575	4.24925
ZFAND6	ENSG00000086666	4.38175	4.1164	4.24908
SCAMP2	ENSG00000140497	4.1342	4.36299	4.24859
UBTF	ENSG00000108312	4.05179	4.44454	4.24816
POLR3GL	ENSG00000121851	4.23094	4.26443	4.24768
GLOD4	ENSG00000167699	4.22416	4.26941	4.24679
ACOT13	ENSG00000112304	3.74184	4.7495	4.24567
MRFAP1L1	ENSG00000178988	4.2095	4.27871	4.2441
PLSCR1	ENSG00000188313	4.66434	3.82344	4.24389
RUVBL1	ENSG00000175792	4.35791	4.12841	4.24316
MRAS	ENSG00000158186	4.27316	4.21248	4.24282
C1orf63	ENSG00000117616	4.23416	4.25115	4.24265
OTUD5	ENSG00000068308	4.21422	4.2704	4.24231
C19orf6	ENSG00000182087	4.1869	4.29733	4.24211
CDC42SE1	ENSG00000197622	4.39138	4.09225	4.24182
MTPN	ENSG00000105887	4.25308	4.22953	4.2413
MAGT1	ENSG00000102158	4.48888	3.99331	4.2411
ZFAND2A	ENSG00000178381	4.31908	4.16235	4.24071
PSPH	ENSG00000146733	4.77709	3.70316	4.24013
BOLA3	ENSG00000163170	4.08029	4.39945	4.23987
FAM192A	ENSG00000172775	4.35775	4.12153	4.23964
SLC25A4	ENSG00000151729	3.65301	4.82556	4.23929
PPIH	ENSG00000171960	4.43597	4.04182	4.23889
C1orf212	ENSG00000163866	4.1997	4.27677	4.23824
CDK9	ENSG00000136807	4.20041	4.27576	4.23809
PITPNB	ENSG00000180957	4.42414	4.04897	4.23655
SAP30BP	ENSG00000161526	4.39951	4.06989	4.2347
BAP1	ENSG00000163930	4.1899	4.27699	4.23345
SLC7A5	ENSG00000103257	4.0015	4.46478	4.23314
CXorf26	ENSG00000102390	4.37793	4.08718	4.23255
VPS35	ENSG00000069329	4.31893	4.14494	4.23194
ARPC5L	ENSG00000136950	4.39732	4.06094	4.22913
BCLAF1	ENSG00000029363	4.5214	3.93685	4.22913
PAICS	ENSG00000128050	4.43612	4.0218	4.22896
PEX19	ENSG00000162735	4.17484	4.28308	4.22896
THRAP3	ENSG00000054118	4.24022	4.21644	4.22833
C7orf44	ENSG00000106603	4.26872	4.18793	4.22833
HMGN3	ENSG00000118418	4.22651	4.22904	4.22778
AKIRIN1	ENSG00000174574	4.19995	4.25529	4.22762
ASNSD1	ENSG00000138381	4.17159	4.28238	4.22699
BRMS1	ENSG00000174744	4.20891	4.24501	4.22696
GRB2	ENSG00000177885	4.09521	4.35843	4.22682
ATP2B1	ENSG00000070961	4.70283	3.74919	4.22601
C9orf89	ENSG00000165233	4.35372	4.09756	4.22564
SC5DL	ENSG00000109929	4.43443	4.01574	4.22508
TNPO1	ENSG00000083312	4.45158	3.99759	4.22459
WNT5B	ENSG00000111186	3.64224	4.80433	4.22328
DENR	ENSG00000139726	4.38868	4.05687	4.22277
PTPRK	ENSG00000152894	4.35078	4.09363	4.22221
ACSS2	ENSG00000131069	4.37159	4.06859	4.22009
OBFC2B	ENSG00000139579	4.23919	4.20045	4.21982
TSPAN6	ENSG00000000003	4.59654	3.84263	4.21959
PRPS1	ENSG00000147224	4.3561	4.08185	4.21897
C22orf25	ENSG00000183597	3.99303	4.44482	4.21893
C7orf49	ENSG00000122783	4.10462	4.33073	4.21767
COG4	ENSG00000103051	4.20101	4.23378	4.2174
PHYH	ENSG00000107537	3.98912	4.443	4.21606
SYVN1	ENSG00000162298	4.4247	4.00722	4.21596
PAF1	ENSG00000006712	4.18359	4.24767	4.21563
RARS2	ENSG00000146282	4.22845	4.20195	4.2152
ATP6V1C1	ENSG00000155097	4.38502	4.04534	4.21518
APOL1	ENSG00000100342	3.46165	4.96867	4.21516
ZDHHC7	ENSG00000153786	3.96537	4.45921	4.21229
C6orf115	ENSG00000146386	4.57701	3.84529	4.21115
EEF1E1	ENSG00000124802	4.33972	4.08117	4.21044
FAM176A	ENSG00000115363	4.25049	4.16864	4.20957
IRF2BP2	ENSG00000168264	3.78617	4.62967	4.20792
TSEN34	ENSG00000170892	4.23178	4.18354	4.20766
JAZF1	ENSG00000153814	4.67957	3.73347	4.20652
SUPT5H	ENSG00000196235	4.11718	4.29577	4.20648
RAB24	ENSG00000169228	4.15157	4.25945	4.20551
MARCH6	ENSG00000145495	4.41578	3.99491	4.20535
C6orf108	ENSG00000112667	4.17214	4.23547	4.20381
CLN3	ENSG00000188603	4.21476	4.1925	4.20363
ZRANB2	ENSG00000132485	4.42321	3.98273	4.20297
SS18	ENSG00000141380	4.40413	4.00049	4.20231
TSPAN14	ENSG00000108219	4.70517	3.69614	4.20066
NMT2	ENSG00000152465	4.35314	4.04505	4.19909
GGCT	ENSG00000006625	4.27854	4.11948	4.19901
SF3B4	ENSG00000143368	4.05799	4.33995	4.19897
CYB5R2	ENSG00000166394	4.85798	3.53922	4.1986
PPP3R1	ENSG00000221823	4.74356	3.6514	4.19748
PLEKHM2	ENSG00000116786	4.01454	4.37955	4.19705
PTN	ENSG00000105894	4.99365	3.39923	4.19644
STAT3	ENSG00000168610	3.95942	4.43258	4.196
CHCHD5	ENSG00000125611	4.16355	4.22781	4.19568
GNAI3	ENSG00000065135	4.40701	3.98341	4.19521
YPEL3	ENSG00000090238	3.7492	4.64046	4.19483
A2M	ENSG00000175899	4.91501	3.47449	4.19475
DNAJB2	ENSG00000135924	3.99696	4.39175	4.19435
POLR1C	ENSG00000171453	4.13563	4.25013	4.19288
ARL4C	ENSG00000188042	3.59952	4.78537	4.19245
C13orf33	ENSG00000102802	3.66475	4.71948	4.19212
SEC24C	ENSG00000176986	4.13717	4.24502	4.19109
[truncated: 3,272 more rows]
