# Supplementary material for: Transcriptomic portrait of human Mesenchymal Stromal/Stem cells isolated from bone marrow and placenta
Source: BMC Genomics. 2014 Oct 19;15(1):910. doi: 10.1186/1471-2164-15-910 (PMC4287589; doi:10.1186/1471-2164-15-910)
Supplement: Supplementary file 9 — Additional file 9: Table S3: File including worksheets listing three functional gene-sets mapped to the MSC signature (104 HK-genes, 139 SC-genes and 135 TF-genes). (XLS 76 KB) [file 12864_2014_6787_MOESM9_ESM.xls]

## Sheet: 104g HK
Gene_Symbol	GeneSet	Ensembl_Gene_ID	Gene_Description
ACTB	HK	ENSG00000075624	actin, beta [Source:HGNC Symbol;Acc:132]
AES	HK	ENSG00000104964	amino-terminal enhancer of split [Source:HGNC Symbol;Acc:307]
ANXA11	HK	ENSG00000122359	annexin A11 [Source:HGNC Symbol;Acc:535]
ANXA2	HK	ENSG00000182718	annexin A2 pseudogene 1 [Source:HGNC Symbol;Acc:538]
ARF1	HK	ENSG00000143761	ADP-ribosylation factor 1 [Source:HGNC Symbol;Acc:652]
ARF3	HK	ENSG00000134287	ADP-ribosylation factor 3 [Source:HGNC Symbol;Acc:654]
ARF4	HK	ENSG00000168374	ADP-ribosylation factor 4 [Source:HGNC Symbol;Acc:655]
ARPC2	HK	ENSG00000163466	actin related protein 2/3 complex, subunit 2, 34kDa [Source:HGNC Symbol;Acc:705]
ATP5C1	HK	ENSG00000165629	ATP synthase, H+ transporting, mitochondrial F1 complex, gamma polypeptide 1 [Source:HGNC Symbol;Acc:833]
ATP5G3	HK	ENSG00000154518	ATP synthase, H+ transporting, mitochondrial F0 complex, subunit C3 (subunit 9) [Source:HGNC Symbol;Acc:843]
CALM1	HK	ENSG00000198668	calmodulin 1 (phosphorylase kinase, delta) [Source:HGNC Symbol;Acc:1442]
CAP1	HK	ENSG00000131236	CAP, adenylate cyclase-associated protein 1 (yeast) [Source:HGNC Symbol;Acc:20040]
CAPNS1	HK	ENSG00000126247	calpain, small subunit 1 [Source:HGNC Symbol;Acc:1481]
CASC3	HK	ENSG00000108349	cancer susceptibility candidate 3 [Source:HGNC Symbol;Acc:17040]
CLTA	HK	ENSG00000122705	clathrin, light chain (Lca) [Source:HGNC Symbol;Acc:2090]
COX4I1	HK	ENSG00000131143	cytochrome c oxidase subunit IV isoform 1 [Source:HGNC Symbol;Acc:2265]
COX7C	HK	ENSG00000127184	cytochrome c oxidase subunit VIIc [Source:HGNC Symbol;Acc:2292]
COX8A	HK	ENSG00000176340	cytochrome c oxidase subunit 8A (ubiquitous) [Source:HGNC Symbol;Acc:2294]
EIF1	HK	ENSG00000173812	eukaryotic translation initiation factor 1 [Source:HGNC Symbol;Acc:3249]
EIF3F	HK	ENSG00000175390	eukaryotic translation initiation factor 3, subunit F [Source:HGNC Symbol;Acc:3275]
EIF4A2	HK	ENSG00000156976	microRNA 1248 [Source:HGNC Symbol;Acc:35314]
ENO1	HK	ENSG00000074800	enolase 1, (alpha) [Source:HGNC Symbol;Acc:3350]
FUS	HK	ENSG00000089280	fused in sarcoma [Source:HGNC Symbol;Acc:4010]
GAPDH	HK	ENSG00000111640	glyceraldehyde-3-phosphate dehydrogenase [Source:HGNC Symbol;Acc:4141]
GPI	HK	ENSG00000105220	glucose phosphate isomerase [Source:HGNC Symbol;Acc:4458]
GPX4	HK	ENSG00000167468	glutathione peroxidase 4 (phospholipid hydroperoxidase) [Source:HGNC Symbol;Acc:4556]
H2AFY	HK	ENSG00000113648	H2A histone family, member Y [Source:HGNC Symbol;Acc:4740]
HMGN2	HK	ENSG00000198830	high-mobility group nucleosomal binding domain 2 [Source:HGNC Symbol;Acc:4986]
HNRNPC	HK	ENSG00000092199	heterogeneous nuclear ribonucleoprotein C (C1/C2) [Source:HGNC Symbol;Acc:5035]
HNRNPK	HK	ENSG00000165119	microRNA 7-1 [Source:HGNC Symbol;Acc:31638]
HNRNPU	HK	ENSG00000153187	heterogeneous nuclear ribonucleoprotein U (scaffold attachment factor A) [Source:HGNC Symbol;Acc:5048]
HSP90AA1	HK	ENSG00000080824	heat shock protein 90kDa alpha (cytosolic), class A member 1 [Source:HGNC Symbol;Acc:5253]
HSPA5	HK	ENSG00000044574	heat shock 70kDa protein 5 (glucose-regulated protein, 78kDa) [Source:HGNC Symbol;Acc:5238]
HSPD1	HK	ENSG00000144381	heat shock 60kDa protein 1 (chaperonin) [Source:HGNC Symbol;Acc:5261]
HYOU1	HK	ENSG00000149428	hypoxia up-regulated 1 [Source:HGNC Symbol;Acc:16931]
IFITM1	HK	ENSG00000185885	interferon induced transmembrane protein 1 (9-27) [Source:HGNC Symbol;Acc:5412]
KARS	HK	ENSG00000065427	lysyl-tRNA synthetase [Source:HGNC Symbol;Acc:6215]
LAMP1	HK	ENSG00000185896	lysosomal-associated membrane protein 1 [Source:HGNC Symbol;Acc:6499]
LASP1	HK	ENSG00000002834	LIM and SH3 protein 1 [Source:HGNC Symbol;Acc:6513]
LDHA	HK	ENSG00000134333	lactate dehydrogenase A [Source:HGNC Symbol;Acc:6535]
LDHB	HK	ENSG00000111716	lactate dehydrogenase B [Source:HGNC Symbol;Acc:6541]
MCL1	HK	ENSG00000143384	myeloid cell leukemia sequence 1 (BCL2-related) [Source:HGNC Symbol;Acc:6943]
MDH1	HK	ENSG00000014641	malate dehydrogenase 1, NAD (soluble) [Source:HGNC Symbol;Acc:6970]
MGAT1	HK	ENSG00000131446	mannosyl (alpha-1,3-)-glycoprotein beta-1,2-N-acetylglucosaminyltransferase [Source:HGNC Symbol;Acc:7044]
MLEC	HK	ENSG00000110917	malectin [Source:HGNC Symbol;Acc:28973]
MYH9	HK	ENSG00000100345	myosin, heavy chain 9, non-muscle [Source:HGNC Symbol;Acc:7579]
NAP1L1	HK	ENSG00000187109	nucleosome assembly protein 1-like 1 [Source:HGNC Symbol;Acc:7637]
NCL	HK	ENSG00000115053	nucleolin [Source:HGNC Symbol;Acc:7667]
NFKBIA	HK	ENSG00000100906	nuclear factor of kappa light polypeptide gene enhancer in B-cells inhibitor, alpha [Source:HGNC Symbol;Acc:7797]
NONO	HK	ENSG00000147140	non-POU domain containing, octamer-binding [Source:HGNC Symbol;Acc:7871]
P4HB	HK	ENSG00000185624	prolyl 4-hydroxylase, beta polypeptide [Source:HGNC Symbol;Acc:8548]
PFDN5	HK	ENSG00000123349	prefoldin subunit 5 [Source:HGNC Symbol;Acc:8869]
PGK1	HK	ENSG00000102144	phosphoglycerate kinase 1 [Source:HGNC Symbol;Acc:8896]
PRDX6	HK	ENSG00000117592	peroxiredoxin 6 [Source:HGNC Symbol;Acc:16753]
PRPF8	HK	ENSG00000174231	PRP8 pre-mRNA processing factor 8 homolog (S. cerevisiae) [Source:HGNC Symbol;Acc:17340]
PSMB2	HK	ENSG00000126067	proteasome (prosome, macropain) subunit, beta type, 2 [Source:HGNC Symbol;Acc:9539]
PSMB4	HK	ENSG00000159377	proteasome (prosome, macropain) subunit, beta type, 4 [Source:HGNC Symbol;Acc:9541]
PTMA	HK	ENSG00000187514	prothymosin, alpha [Source:HGNC Symbol;Acc:9623]
PTP4A2	HK	ENSG00000184007	protein tyrosine phosphatase type IVA, member 2 [Source:HGNC Symbol;Acc:9635]
PTTG1IP	HK	ENSG00000183255	pituitary tumor-transforming 1 interacting protein [Source:HGNC Symbol;Acc:13524]
RPL10	HK	ENSG00000147403	small nucleolar RNA, H/ACA box 70 [Source:HGNC Symbol;Acc:10231]
RPL11	HK	ENSG00000142676	ribosomal protein L11 [Source:HGNC Symbol;Acc:10301]
RPL18A	HK	ENSG00000105640	ribosomal protein L18a [Source:HGNC Symbol;Acc:10311]
RPL21	HK	ENSG00000122026	ribosomal protein L21 pseudogene 28 [Source:HGNC Symbol;Acc:36258]
RPL27	HK	ENSG00000131469	ribosomal protein L27 [Source:HGNC Symbol;Acc:10328]
RPL28	HK	ENSG00000108107	ribosomal protein L28 [Source:HGNC Symbol;Acc:10330]
RPL29	HK	ENSG00000162244	ribosomal protein L29 [Source:HGNC Symbol;Acc:10331]
RPL32	HK	ENSG00000144713	small nucleolar RNA, H/ACA box 7A [Source:HGNC Symbol;Acc:32592]
RPL35	HK	ENSG00000136942	ribosomal protein L35 [Source:HGNC Symbol;Acc:10344]
RPL35A	HK	ENSG00000182899	ribosomal protein L35a [Source:HGNC Symbol;Acc:10345]
RPL37	HK	ENSG00000145592	ribosomal protein L37 [Source:HGNC Symbol;Acc:10347]
RPL4	HK	ENSG00000174444	ribosomal protein L4 [Source:HGNC Symbol;Acc:10353]
RPL7A	HK	ENSG00000148303	small nucleolar RNA, C/D box 24 [Source:HGNC Symbol;Acc:10146]
RPLP0	HK	ENSG00000089157	ribosomal protein, large, P0 [Source:HGNC Symbol;Acc:10371]
RPLP1	HK	ENSG00000137818	ribosomal protein, large, P1 [Source:HGNC Symbol;Acc:10372]
RPLP2	HK	ENSG00000177600	ribosomal protein, large, P2 [Source:HGNC Symbol;Acc:10377]
RPS10	HK	ENSG00000124614	ribosomal protein S10 [Source:HGNC Symbol;Acc:10383]
RPS12	HK	ENSG00000112306	ribosomal protein S12 [Source:HGNC Symbol;Acc:10385]
RPS15	HK	ENSG00000115268	ribosomal protein S15 [Source:HGNC Symbol;Acc:10388]
RPS16	HK	ENSG00000105193	ribosomal protein S16 [Source:HGNC Symbol;Acc:10396]
RPS19	HK	ENSG00000105372	ribosomal protein S19 [Source:HGNC Symbol;Acc:10402]
RPS2	HK	ENSG00000140988	ribosomal protein S2 [Source:HGNC Symbol;Acc:10404]
RPS24	HK	ENSG00000138326	ribosomal protein S24 [Source:HGNC Symbol;Acc:10411]
RPS25	HK	ENSG00000118181	ribosomal protein S25 [Source:HGNC Symbol;Acc:10413]
RPS3	HK	ENSG00000149273	ribosomal protein S3 [Source:HGNC Symbol;Acc:10420]
RPS3A	HK	ENSG00000145425	ribosomal protein S3A [Source:HGNC Symbol;Acc:10421]
RPS6	HK	ENSG00000137154	ribosomal protein S6 [Source:HGNC Symbol;Acc:10429]
RPS9	HK	ENSG00000170889	ribosomal protein S9 [Source:HGNC Symbol;Acc:10442]
SOD1	HK	ENSG00000142168	superoxide dismutase 1, soluble [Source:HGNC Symbol;Acc:11179]
SYNGR2	HK	ENSG00000108639	synaptogyrin 2 [Source:HGNC Symbol;Acc:11499]
TALDO1	HK	ENSG00000177156	transaldolase 1 [Source:HGNC Symbol;Acc:11559]
TMBIM6	HK	ENSG00000139644	transmembrane BAX inhibitor motif containing 6 [Source:HGNC Symbol;Acc:11723]
TMED10	HK	ENSG00000170348	transmembrane emp24-like trafficking protein 10 (yeast) [Source:HGNC Symbol;Acc:16998]
TPT1	HK	ENSG00000133112	tumor protein, translationally-controlled 1 [Source:HGNC Symbol;Acc:12022]
TRIM28	HK	ENSG00000130726	tripartite motif-containing 28 [Source:HGNC Symbol;Acc:16384]
UBA1	HK	ENSG00000130985	ubiquitin-like modifier activating enzyme 1 [Source:HGNC Symbol;Acc:12469]
UBE2D3	HK	ENSG00000109332	ubiquitin-conjugating enzyme E2D 3 (UBC4/5 homolog, yeast) [Source:HGNC Symbol;Acc:12476]
UQCRC1	HK	ENSG00000010256	ubiquinol-cytochrome c reductase core protein I [Source:HGNC Symbol;Acc:12585]
USP11	HK	ENSG00000102226	ubiquitin specific peptidase 11 [Source:HGNC Symbol;Acc:12609]
XBP1	HK	ENSG00000100219	X-box binding protein 1 [Source:HGNC Symbol;Acc:12801]
YBX1	HK	ENSG00000065978	Y box binding protein 1 [Source:HGNC Symbol;Acc:8014]
YWHAB	HK	ENSG00000166913	tyrosine 3-monooxygenase/tryptophan 5-monooxygenase activation protein, beta polypeptide [Source:HGNC Symbol;Acc:12849]
YWHAQ	HK	ENSG00000134308	tyrosine 3-monooxygenase/tryptophan 5-monooxygenase activation protein, theta polypeptide [Source:HGNC Symbol;Acc:12854]
YWHAZ	HK	ENSG00000164924	tyrosine 3-monooxygenase/tryptophan 5-monooxygenase activation protein, zeta polypeptide [Source:HGNC Symbol;Acc:12855]

## Sheet: 139g SC
Gene_Symbol	GeneSet	Ensembl_Gene_ID	Gene_Description
AATF	SC	ENSG00000108270	apoptosis antagonizing transcription factor
ANXA2	SC	ENSG00000182718	annexin A2
APEX1	SC	ENSG00000100823	APEX nuclease (multifunctional DNA repair enzyme) 1
ARMC6	SC	ENSG00000105676	armadillo repeat containing 6
ATIC	SC	ENSG00000138363	5-aminoimidazole-4-carboxamide ribonucleotide formyltransferase/IMP cyclohydrolase
BAK1	SC	ENSG00000030110	BCL2-antagonist/killer 1
BCCIP	SC	ENSG00000107949	BRCA2 and CDKN1A interacting protein
BTBD14B	SC	ENSG00000160877	BTB (POZ) domain containing 14B
BXDC2	SC	ENSG00000113460	brix domain containing 2
BYSL	SC	ENSG00000112578	bystin-like
C1orf103	SC	ENSG00000121931	chromosome 1 open reading frame 103
C8orf32	SC	ENSG00000156795	chromosome 8 open reading frame 32
CASP6	SC	ENSG00000138794	caspase 6, apoptosis-related cysteine peptidase
CASP9	SC	ENSG00000132906	caspase 9, apoptosis-related cysteine peptidase
CCDC5	SC	ENSG00000152240	coiled-coil domain containing 5 (spindle associated)
CCND1	SC	ENSG00000110092	cyclin D1
CEBPZ	SC	ENSG00000115816	CCAAT/enhancer binding protein zeta
CKS2	SC	ENSG00000123975	CDC28 protein kinase regulatory subunit 2
COIL	SC	ENSG00000121058	coilin
COPS6	SC	ENSG00000168090	COP9 constitutive photomorphogenic homolog subunit 6 (Arabidopsis)
CTBP2	SC	ENSG00000175029	C-terminal binding protein 2
DAZAP1	SC	ENSG00000071626	DAZ associated protein 1
ELAC2	SC	ENSG00000006744	elaC homolog 2 (E. coli)
ERCC5	SC	ENSG00000134899	excision repair cross-complementing rodent repair deficiency, complementation group 5 (xeroderma pigmentosum, complementation group G (Cockayne syndrome))
EWSR1	SC	ENSG00000182944	Ewing sarcoma breakpoint region 1
EXOSC3	SC	ENSG00000107371	exosome component 3
EXOSC9	SC	ENSG00000123737	exosome component 9
FLJ14668	SC	ENSG00000035141	hypothetical protein FLJ14668
FUBP1	SC	ENSG00000162613	far upstream element (FUSE) binding protein 1
FUS	SC	ENSG00000089280	fusion (involved in t(12;16) in malignant liposarcoma)
GADD45A	SC	ENSG00000116717	growth arrest and DNA-damage-inducible, alpha
GEMIN6	SC	ENSG00000152147	gem (nuclear organelle) associated protein 6
GEMIN7	SC	ENSG00000142252	gem (nuclear organelle) associated protein 7
GMNN	SC	ENSG00000112312	geminin, DNA replication inhibitor
GMPS	SC	ENSG00000163655	guanine monphosphate synthetase
GNL3	SC	ENSG00000163938	guanine nucleotide binding protein-like 3 (nucleolar)
GOT2	SC	ENSG00000125166	glutamic-oxaloacetic transaminase 2, mitochondrial (aspartate aminotransferase 2)
HDAC1	SC	ENSG00000116478	histone deacetylase 1
HDAC2	SC	ENSG00000196591	histone deacetylase 2
HNRPAB	SC	ENSG00000197451	heterogeneous nuclear ribonucleoprotein A/B
HNRPK	SC	ENSG00000165119	heterogeneous nuclear ribonucleoprotein K
HPRT1	SC	ENSG00000165704	hypoxanthine phosphoribosyltransferase 1 (Lesch-Nyhan syndrome)
HSPA14	SC	ENSG00000187522	heat shock 70kDa protein 14
HSPA9	SC	ENSG00000113013	heat shock 70kDa protein 9 (mortalin)
HSPD1	SC	ENSG00000144381	heat shock 60kDa protein 1 (chaperonin)
HSPE1	SC	ENSG00000115541	heat shock 10kDa protein 1 (chaperonin 10)
HSPH1	SC	ENSG00000120694	heat shock 105kDa/110kDa protein 1
ITGB3BP	SC	ENSG00000142856	integrin beta 3 binding protein (beta3-endonexin)
JTV1	SC	ENSG00000106305	JTV1 gene
KPNB1	SC	ENSG00000108424	karyopherin (importin) beta 1
LSM4	SC	ENSG00000130520	LSM4 homolog, U6 small nuclear RNA associated (S. cerevisiae)
LSM6	SC	ENSG00000164167	LSM6 homolog, U6 small nuclear RNA associated (S. cerevisiae)
LSM7	SC	ENSG00000130332	LSM7 homolog, U6 small nuclear RNA associated (S. cerevisiae)
MBD2	SC	ENSG00000134046	methyl-CpG binding domain protein 2
MCM3	SC	ENSG00000112118	MCM3 minichromosome maintenance deficient 3 (S. cerevisiae)
MCM5	SC	ENSG00000100297	MCM5 minichromosome maintenance deficient 5, cell division cycle 46 (S. cerevisiae)
MCM6	SC	ENSG00000076003	minichromosome maintenance deficient 6 homolog (S. cerevisiae)
MNAT1	SC	ENSG00000020426	menage a trois homolog 1, cyclin H assembly factor (Xenopus laevis)
MRPS12	SC	ENSG00000128626	mitochondrial ribosomal protein S12
MSH2	SC	ENSG00000095002	mutS homolog 2, colon cancer, nonpolyposis type 1 (E. coli)
MTHFD1	SC	ENSG00000100714	methylenetetrahydrofolate dehydrogenase (NADP+ dependent) 1, methenyltetrahydrofolate cyclohydrolase, formyltetrahydrofolate synthetase
MYBBP1A	SC	ENSG00000132382	MYB binding protein (P160) 1a
MYC	SC	ENSG00000136997	v-myc myelocytomatosis viral oncogene homolog (avian)
NCL	SC	ENSG00000115053	nucleolin
NFKBIB	SC	ENSG00000104825	nuclear factor of kappa light polypeptide gene enhancer in B-cells inhibitor, beta
NME1	SC	ENSG00000239672	non-metastatic cells 1, protein (NM23A) expressed in
NME1-NME2	SC	ENSG00000243678	NM23-LV
NOC2L	SC	ENSG00000188976	nucleolar complex associated 2 homolog (S. cerevisiae)
NOL5A	SC	ENSG00000101361	nucleolar protein 5A (56kDa with KKE/D repeat)
NOLA1	SC	ENSG00000109534	nucleolar protein family A, member 1 (H/ACA small nucleolar RNPs)
NOLC1	SC	ENSG00000166197	nucleolar and coiled-body phosphoprotein 1
NOP5/NOP58	SC	ENSG00000055044	nucleolar protein NOP5/NOP58
NP	SC	ENSG00000198805	nucleoside phosphorylase
NTHL1	SC	ENSG00000065057	nth endonuclease III-like 1 (E. coli)
PAK1	SC	ENSG00000149269	p21/Cdc42/Rac1-activated kinase 1 (STE20 homolog, yeast)
PCNA	SC	ENSG00000132646	proliferating cell nuclear antigen
PHB	SC	ENSG00000167085	prohibitin
PHF10	SC	ENSG00000130024	PHD finger protein 10
PHGDH	SC	ENSG00000092621	phosphoglycerate dehydrogenase
PLSCR1	SC	ENSG00000188313	phospholipid scramblase 1
PMF1	SC	ENSG00000160783	polyamine-modulated factor 1
PNN	SC	ENSG00000100941	pinin, desmosome associated protein
POLD2	SC	ENSG00000106628	polymerase (DNA directed), delta 2, regulatory subunit 50kDa
POLR1C	SC	ENSG00000171453	polymerase (RNA) I polypeptide C, 30kDa
POLR1D	SC	ENSG00000186184	polymerase (RNA) I polypeptide D, 16kDa
POP5	SC	ENSG00000167272	processing of precursor 5, ribonuclease P/MRP subunit (S. cerevisiae)
POP7	SC	ENSG00000172336	processing of precursor 7, ribonuclease P subunit (S. cerevisiae)
PPAN	SC	ENSG00000130810	peter pan homolog (Drosophila)
PPID	SC	ENSG00000171497	peptidylprolyl isomerase D (cyclophilin D)
PRMT5	SC	ENSG00000100462	protein arginine methyltransferase 5
PRNP	SC	ENSG00000171867	prion protein (p27-30) (Creutzfeldt-Jakob disease, Gerstmann-Strausler-Scheinker syndrome, fatal familial insomnia)
PSMA3	SC	ENSG00000100567	proteasome (prosome, macropain) subunit, alpha type, 3
PSMA6	SC	ENSG00000100902	proteasome (prosome, macropain) subunit, alpha type, 6
PSMD11	SC	ENSG00000108671	proteasome (prosome, macropain) 26S subunit, non-ATPase, 11
PSME3	SC	ENSG00000131467	proteasome (prosome, macropain) activator subunit 3 (PA28 gamma; Ki)
PTMA	SC	ENSG00000187514	prothymosin, alpha (gene sequence 28)
PXN	SC	ENSG00000089159	paxillin
RBM14	SC	ENSG00000239306	RNA binding motif protein 14
RBPMS	SC	ENSG00000157110	RNA binding protein with multiple splicing
RCHY1	SC	ENSG00000163743	ring finger and CHY zinc finger domain containing 1
RFC2	SC	ENSG00000049541	replication factor C (activator 1) 2, 40kDa
RFC4	SC	ENSG00000163918	replication factor C (activator 1) 4, 37kDa
RMND5B	SC	ENSG00000145916	required for meiotic nuclear division 5 homolog B (S. cerevisiae)
RPA1	SC	ENSG00000132383	replication protein A1, 70kDa
RPA2	SC	ENSG00000117748	replication protein A2, 32kDa
RPP40	SC	ENSG00000124787	ribonuclease P 40kDa subunit
RUVBL1	SC	ENSG00000175792	RuvB-like 1 (E. coli)
SEPHS1	SC	ENSG00000086475	selenophosphate synthetase 1
SET	SC	ENSG00000119335	SET translocation (myeloid leukemia-associated)
SFRS1	SC	ENSG00000136450	splicing factor, arginine/serine-rich 1 (splicing factor 2, alternate splicing factor)
SFRS3	SC	ENSG00000112081	splicing factor, arginine/serine-rich 3
SMARCAD1	SC	ENSG00000163104	SWI/SNF-related, matrix-associated actin-dependent regulator of chromatin, subfamily a, containing DEAD/H box 1
SMARCC1	SC	ENSG00000173473	SWI/SNF related, matrix associated, actin dependent regulator of chromatin, subfamily c, member 1
SMNDC1	SC	ENSG00000119953	survival motor neuron domain containing 1
SNRPA	SC	ENSG00000077312	small nuclear ribonucleoprotein polypeptide A
SNRPB	SC	ENSG00000125835	small nuclear ribonucleoprotein polypeptides B and B1
SNRPC	SC	ENSG00000124562	small nuclear ribonucleoprotein polypeptide C
SNRPD1	SC	ENSG00000167088	small nuclear ribonucleoprotein D1 polypeptide 16kDa
SNRPE	SC	ENSG00000182004	small nuclear ribonucleoprotein polypeptide E
SP1	SC	ENSG00000185591	Sp1 transcription factor
STIP1	SC	ENSG00000168439	stress-induced-phosphoprotein 1 (Hsp70/Hsp90-organizing protein)
STX3	SC	ENSG00000166900	syntaxin 3
STXBP3	SC	ENSG00000116266	syntaxin binding protein 3
SUMO1	SC	ENSG00000116030	SMT3 suppressor of mif two 3 homolog 1 (S. cerevisiae)
SYNCRIP	SC	ENSG00000135316	synaptotagmin binding, cytoplasmic RNA interacting protein
TARBP2	SC	ENSG00000139546	Tar (HIV-1) RNA binding protein 2
TCOF1	SC	ENSG00000070814	Treacher Collins-Franceschetti syndrome 1
TPX2	SC	ENSG00000088325	TPX2, microtubule-associated, homolog (Xenopus laevis)
TRIM28	SC	ENSG00000130726	tripartite motif-containing 28
TTRAP	SC	ENSG00000111802	TRAF and TNF receptor associated protein
UNC119	SC	ENSG00000109103	unc-119 homolog (C. elegans)
UNG	SC	ENSG00000076248	uracil-DNA glycosylase
VASP	SC	ENSG00000125753	vasodilator-stimulated phosphoprotein
WDR33	SC	ENSG00000136709	WD repeat domain 33
WDR77	SC	ENSG00000116455	WD repeat domain 77
WDR8	SC	ENSG00000116213	WD repeat domain 8
WEE1	SC	ENSG00000166483	WEE1 homolog (S. pombe)
XRCC5	SC	ENSG00000079246	X-ray repair complementing defective repair in Chinese hamster cells 5 (double-strand-break rejoining; Ku autoantigen, 80kDa)
XTP3TPA	SC	ENSG00000179958	XTP3-transactivated protein A

## Sheet: 135g TF
Gene_Symbol	GeneSet	Ensembl_Gene_ID	Gene_Description
AEBP2	TF	ENSG00000139154	Zinc finger protein AEBP2 (Adipocyte enhancer-binding protein 2) (AE-binding protein 2)
ARNT	TF	ENSG00000143437	Aryl hydrocarbon receptor nuclear translocator (ARNT protein) (Class E basic helix-loop-helix protein 2) (bHLHe2) (Dioxin receptor, nuclear translocator) (Hypoxia-inducible factor 1-beta) (HIF-1-beta) (HIF1-beta)
ATF1	TF	ENSG00000123268	Cyclic AMP-dependent transcription factor ATF-1 (cAMP-dependent transcription factor ATF-1) (Activating transcription factor 1) (Protein TREB36)
ATF4	TF	ENSG00000128272	Cyclic AMP-dependent transcription factor ATF-4 (cAMP-dependent transcription factor ATF-4) (Activating transcription factor 4) (Cyclic AMP-responsive element-binding protein 2) (CREB-2)
ATF7	TF	ENSG00000170653	Cyclic AMP-dependent transcription factor ATF-7 (cAMP-dependent transcription factor ATF-7) (Activating transcription factor 7) (Transcription factor ATF-A)
BBX	TF	ENSG00000114439	HMG box transcription factor BBX (Bobby sox homolog) (HMG box-containing protein 2)
BCL6	TF	ENSG00000113916	B-cell lymphoma 6 protein (BCL-6) (B-cell lymphoma 5 protein) (BCL-5) (Protein LAZ-3) (Zinc finger and BTB domain-containing protein 27) (Zinc finger protein 51)
CDC5L	TF	ENSG00000096401	Cell division cycle 5-like protein (Cdc5-like protein) (Pombe cdc5-related protein)
CEBPB	TF	ENSG00000172216	CCAAT/enhancer-binding protein beta (C/EBP beta) (Liver activator protein) (Nuclear factor NF-IL6) (Transcription factor 5) (TCF-5)
CEBPD	TF	ENSG00000221869	CCAAT/enhancer-binding protein delta (C/EBP delta) (Nuclear factor NF-IL6-beta) (NF-IL6-beta)
CEBPG	TF	ENSG00000153879	CCAAT/enhancer-binding protein gamma (C/EBP gamma)
CEBPZ	TF	ENSG00000115816	CCAAT/enhancer-binding protein zeta (CCAAT-box-binding transcription factor) (CBF) (CCAAT-binding factor)
CIC	TF	ENSG00000079432	Protein capicua homolog
CIZ1	TF	ENSG00000148337	Cip1-interacting zinc finger protein (CDKN1A-interacting zinc finger protein 1) (Nuclear protein NP94) (Zinc finger protein 356)
CNBP	TF	ENSG00000169714	Cellular nucleic acid-binding protein (CNBP) (Zinc finger protein 9)
CREB3	TF	ENSG00000107175	Cyclic AMP-responsive element-binding protein 3 (CREB-3) (cAMP-responsive element-binding protein 3) (Leucin zipper proitein) (Luman) (Transcription factor LZIP-alpha)
CTCF	TF	ENSG00000102974	Transcriptional repressor CTCF (11-zinc finger protein) (CCCTC-binding factor) (CTCFL paralog)
CXXC1	TF	ENSG00000154832	CpG-binding protein (CXXC-type zinc finger protein 1) (PHD finger and CXXC domain-containing protein 1)
DEAF1	TF	ENSG00000177030	Deformed epidermal autoregulatory factor 1 homolog (Nuclear DEAF-1-related transcriptional regulator) (NUDR) (Suppressin) (Zinc finger MYND domain-containing protein 5)
E2F4	TF	ENSG00000205250	Transcription factor E2F4 (E2F-4)
EGR1	TF	ENSG00000120738	Early growth response protein 1 (EGR-1) (AT225) (Nerve growth factor-induced protein A) (NGFI-A) (Transcription factor ETR103) (Transcription factor Zif268) (Zinc finger protein 225) (Zinc finger protein Krox-24)
EGR2	TF	ENSG00000122877	E3 SUMO-protein ligase EGR2 (EC 6.3.2.-) (AT591) (Early growth response protein 2) (EGR-2) (Zinc finger protein Krox-20)
ELF1	TF	ENSG00000120690	ETS-related transcription factor Elf-1 (E74-like factor 1)
ELF4	TF	ENSG00000102034	ETS-related transcription factor Elf-4 (E74-like factor 4) (Myeloid Elf-1-like factor)
ELK1	TF	ENSG00000126767	ETS domain-containing protein Elk-1
ELK3	TF	ENSG00000111145	ETS domain-containing protein Elk-3 (ETS-related protein ERP) (ETS-related protein NET) (Serum response factor accessory protein 2) (SAP-2) (SRF accessory protein 2)
EMX2	TF	ENSG00000170370	Homeobox protein EMX2 (Empty spiracles homolog 2) (Empty spiracles-like protein 2)
EPAS1	TF	ENSG00000116016	Endothelial PAS domain-containing protein 1 (EPAS-1) (Basic-helix-loop-helix-PAS protein MOP2) (Class E basic helix-loop-helix protein 73) (bHLHe73) (Hypoxia-inducible factor 2-alpha HIF2-alpha)
ETS1	TF	ENSG00000134954	Protein C-ets-1 (p54)
FOS	TF	ENSG00000170345	Proto-oncogene c-Fos (Cellular oncogene fos) (G0/G1 switch regulatory protein 7)
FOSB	TF	ENSG00000125740	Protein fosB (G0/G1 switch regulatory protein 3)
FOSL1	TF	ENSG00000175592	Fos-related antigen 1 (FRA-1)
FOSL2	TF	ENSG00000075426	Fos-related antigen 2 (FRA-2)
FOXK2	TF	ENSG00000141568	Forkhead box protein K2 (Cellular transcription factor ILF-1) (FOXK1) (Interleukin enhancer-binding factor 1)
FOXP1	TF	ENSG00000114861	Forkhead box protein P1
FUBP1	TF	ENSG00000162613	Far upstream element-binding protein 1 (FBP) (FUSE-binding protein 1) (DNA helicase V) (hDH V)
GPN1	TF	ENSG00000198522	GPN-loop GTPase 1 (MBD2-interacting protein) (MBDin) (XPA-binding protein 1)
GTF2I	TF	ENSG00000077809	General transcription factor II-I (GTFII-I) (TFII-I) (Bruton tyrosine kinase-associated protein 135) (BAP-135) (BTK-associated protein 135) (SRF-Phox1-interacting protein) (SPIN) (Williams-Beuren syndrome chromosomal region 6 protein)
HBP1	TF	ENSG00000105856	HMG box-containing protein 1 (HMG box transcription factor 1) (High mobility group box transcription factor 1)
HDGF	TF	ENSG00000143321	Hepatoma-derived growth factor (HDGF) (High mobility group protein 1-like 2) (HMG-1L2)
HES1	TF	ENSG00000114315	Transcription factor HES-1 (Class B basic helix-loop-helix protein 39) (bHLHb39) (Hairy and enhancer of split 1) (Hairy homolog) (Hairy-like protein) (hHL)
HES4	TF	ENSG00000188290	Transcription factor HES-4 (hHES4) (Class B basic helix-loop-helix protein 42) (bHLHb42) (Hairy and enhancer of split 4) (bHLH factor Hes4)
HINFP	TF	ENSG00000172273	Histone H4 transcription factor (Histone nuclear factor P) (HiNF-P) (MBD2-interacting zinc finger protein) (Methyl-CpG-binding protein 2-interacting zinc finger protein)
HSF1	TF	ENSG00000185122	Heat shock factor protein 1 (HSF 1) (Heat shock transcription factor 1) (HSTF 1)
HSF2	TF	ENSG00000025156	Heat shock factor protein 2 (HSF 2) (Heat shock transcription factor 2) (HSTF 2)
ID1	TF	ENSG00000125968	DNA-binding protein inhibitor ID-1 (Class B basic helix-loop-helix protein 24) (bHLHb24) (Inhibitor of DNA binding 1)
ID3	TF	ENSG00000117318	DNA-binding protein inhibitor ID-3 (Class B basic helix-loop-helix protein 25) (bHLHb25) (Helix-loop-helix protein HEIR-1) (ID-like protein inhibitor HLH 1R21) (Inhibitor of DNA binding 3)
IRF1	TF	ENSG00000125347	Interferon regulatory factor 1 (IRF-1)
IRF3	TF	ENSG00000126456	Interferon regulatory factor 3 (IRF-3)
IRF9	TF	ENSG00000213928	Interferon regulatory factor 9 (IRF-9) (IFN-alpha-responsive transcription factor subunit) (ISGF3 p48 subunit) (Interferon-stimulated gene factor 3 gamma) (ISGF-3 gamma) (Transcriptional regulator ISGF3 subunit gamma)
JAZF1	TF	ENSG00000153814	Juxtaposed with another zinc finger protein 1 (TAK1-interacting protein 27) (Zinc finger protein 802)
JDP2	TF	ENSG00000140044	Jun dimerization protein 2
JUNB	TF	ENSG00000171223	Transcription factor jun-B
JUND	TF	ENSG00000130522	Transcription factor jun-D
KCMF1	TF	ENSG00000176407	E3 ubiquitin-protein ligase KCMF1 (EC 6.3.2.-) (FGF-induced in gastric cancer) (Potassium channel modulatory factor) (PCMF) (ZZ-type zinc finger-containing protein 1)
KLF10	TF	ENSG00000155090	Krueppel-like factor 10 (EGR-alpha) (Transforming growth factor-beta-inducible early growth response protein 1) (TGFB-inducible early growth response protein 1) (TIEG-1)
KLF16	TF	ENSG00000129911	Krueppel-like factor 16 (Basic transcription element-binding protein 4) (BTE-binding protein 4) (Novel Sp1-like zinc finger transcription factor 2) (Transcription factor BTEB4) (Transcription factor NSLP2)
KLF2	TF	ENSG00000127528	Krueppel-like factor 2 (Lung krueppel-like factor)
KLF4	TF	ENSG00000136826	Krueppel-like factor 4 (Epithelial zinc finger protein EZF) (Gut-enriched krueppel-like factor)
KLF9	TF	ENSG00000119138	Krueppel-like factor 9 (Basic transcription element-binding protein 1) (BTE-binding protein 1) (GC-box-binding protein 1) (Transcription factor BTEB1)
MAFF	TF	ENSG00000185022	Transcription factor MafF (U-Maf) (V-maf musculoaponeurotic fibrosarcoma oncogene homolog F)
MAFG	TF	ENSG00000197063	Transcription factor MafG (V-maf musculoaponeurotic fibrosarcoma oncogene homolog G) (hMAF)
MAFK	TF	ENSG00000198517	Transcription factor MafK (Erythroid transcription factor NF-E2 p18 subunit)
MAX	TF	ENSG00000125952	Protein max (Class D basic helix-loop-helix protein 4) (bHLHd4) (Myc-associated factor X)
MAZ	TF	ENSG00000103495	Myc-associated zinc finger protein (MAZI) (Pur-1) (Purine-binding transcription factor) (Transcription factor Zif87) (ZF87) (Zinc finger protein 801)
MEF2A	TF	ENSG00000068305	Myocyte-specific enhancer factor 2A (Serum response factor-like protein 1)
MEIS3	TF	ENSG00000105419	Homeobox protein Meis3 (Meis1-related protein 2)
MIER1	TF	ENSG00000198160	Mesoderm induction early response protein 1 (Early response 1) (Er1) (Mi-er1) (hMi-er1)
MKX	TF	ENSG00000150051	Homeobox protein Mohawk
MLX	TF	ENSG00000108788	Max-like protein X (Class D basic helix-loop-helix protein 13) (bHLHd13) (Max-like bHLHZip protein) (Protein BigMax) (Transcription factor-like protein 4)
MYC	TF	ENSG00000136997	Myc proto-oncogene protein (Class E basic helix-loop-helix protein 39) (bHLHe39) (Proto-oncogene c-Myc) (Transcription factor p64)
NFIL3	TF	ENSG00000165030	Nuclear factor interleukin-3-regulated protein (E4 promoter-binding protein 4) (Interleukin-3 promoter transcriptional activator) (Interleukin-3-binding protein 1) (Transcriptional activator NF-IL3A)
NFIX	TF	ENSG00000008441	Nuclear factor 1 X-type (NF1-X) (Nuclear factor 1/X) (CCAAT-box-binding transcription factor) (CTF) (Nuclear factor I/X) (NF-I/X) (NFI-X) (TGGCA-binding protein)
NFX1	TF	ENSG00000086102	Transcriptional repressor NF-X1 (EC 6.3.2.-) (Nuclear transcription factor, X box-binding protein 1)
NFYA	TF	ENSG00000001167	Nuclear transcription factor Y subunit alpha (CAAT box DNA-binding protein subunit A) (Nuclear transcription factor Y subunit A) (NF-YA)
NFYB	TF	ENSG00000120837	Nuclear transcription factor Y subunit beta (CAAT box DNA-binding protein subunit B) (Nuclear transcription factor Y subunit B) (NF-YB)
NFYC	TF	ENSG00000066136	Nuclear transcription factor Y subunit gamma (CAAT box DNA-binding protein subunit C) (Nuclear transcription factor Y subunit C) (NF-YC) (Transactivator HSM-1/2)
NPAS2	TF	ENSG00000170485	Neuronal PAS domain-containing protein 2 (Neuronal PAS2) (Basic-helix-loop-helix-PAS protein MOP4) (Class E basic helix-loop-helix protein 9) (bHLHe9) (Member of PAS protein 4) (PAS domain-containing protein 4)
NR1D1	TF	ENSG00000126368	Nuclear receptor subfamily 1 group D member 1 (Rev-erbA-alpha) (V-erbA-related protein 1) (EAR-1)
NR1H2	TF	ENSG00000131408	Oxysterols receptor LXR-beta (Liver X receptor beta) (Nuclear receptor NER) (Nuclear receptor subfamily 1 group H member 2) (Ubiquitously-expressed nuclear receptor)
NR1H3	TF	ENSG00000025434	Oxysterols receptor LXR-alpha (Liver X receptor alpha) (Nuclear receptor subfamily 1 group H member 3)
NR2C1	TF	ENSG00000120798	Nuclear receptor subfamily 2 group C member 1 (Orphan nuclear receptor TR2) (Testicular receptor 2)
NR2F6	TF	ENSG00000160113	Nuclear receptor subfamily 2 group F member 6 (V-erbA-related protein 2) (EAR-2)
OSR2	TF	ENSG00000164920	Protein odd-skipped-related 2
PAWR	TF	ENSG00000177425	PRKC apoptosis WT1 regulator protein (Prostate apoptosis response 4 protein) (Par-4)
PBX2	TF	ENSG00000204304	Pre-B-cell leukemia transcription factor 2 (Homeobox protein PBX2) (Protein G17)
PHB2	TF	ENSG00000215021	Prohibitin-2 (B-cell receptor-associated protein BAP37) (D-prohibitin) (Repressor of estrogen receptor activity)
PHF20	TF	ENSG00000025293	PHD finger protein 20 (Glioma-expressed antigen 2) (Hepatocellular carcinoma-associated antigen 58) (Novel zinc finger protein) (Transcription factor TZP)
PINX1	TF	ENSG00000254093	PIN2/TERF1-interacting telomerase inhibitor 1 (Liver-related putative tumor suppressor) (Pin2-interacting protein X1) (Protein 67-11-3) (TRF1-interacting protein 1)
PPARD	TF	ENSG00000112033	Peroxisome proliferator-activated receptor delta (PPAR-delta) (NUCI) (Nuclear hormone receptor 1) (NUC1) (Nuclear receptor subfamily 1 group C member 2) (Peroxisome proliferator-activated receptor beta) (PPAR-beta)
PRDM4	TF	ENSG00000110851	PR domain zinc finger protein 4 (PR domain-containing protein 4)
RARA	TF	ENSG00000131759	Retinoic acid receptor alpha (RAR-alpha) (Nuclear receptor subfamily 1 group B member 1)
RCOR3	TF	ENSG00000117625	REST corepressor 3
RXRB	TF	ENSG00000204231	Retinoic acid receptor RXR-beta (Nuclear receptor subfamily 2 group B member 2) (Retinoid X receptor beta)
SKI	TF	ENSG00000157933	Ski oncogene (Proto-oncogene c-Ski)
SKIL	TF	ENSG00000136603	Ski-like protein (Ski-related oncogene) (Ski-related protein)
SMAD2	TF	ENSG00000175387	Mothers against decapentaplegic homolog 2 (MAD homolog 2) (Mothers against DPP homolog 2) (JV18-1) (Mad-related protein 2) (hMAD-2) (SMAD family member 2) (SMAD 2) (Smad2) (hSMAD2)
SMAD4	TF	ENSG00000141646	Mothers against decapentaplegic homolog 4 (MAD homolog 4) (Mothers against DPP homolog 4) (Deletion target in pancreatic carcinoma 4) (SMAD family member 4) (SMAD 4) (Smad4) (hSMAD4)
SNAI2	TF	ENSG00000019549	Zinc finger protein SNAI2 (Neural crest transcription factor Slug) (Protein snail homolog 2)
SOX4	TF	ENSG00000124766	Transcription factor SOX-4
SP1	TF	ENSG00000185591	Transcription factor Sp1
SRF	TF	ENSG00000112658	Serum response factor (SRF)
STAT2	TF	ENSG00000170581	Signal transducer and activator of transcription 2 (p113)
STAT3	TF	ENSG00000168610	Signal transducer and activator of transcription 3 (Acute-phase response factor)
TBP	TF	ENSG00000112592	TATA-box-binding protein (TATA sequence-binding protein) (TATA-binding factor) (TATA-box factor) (Transcription initiation factor TFIID TBP subunit)
TCF25	TF	ENSG00000141002	Transcription factor 25 (TCF-25) (Nuclear localized protein 1)
TEAD3	TF	ENSG00000007866	Transcriptional enhancer factor TEF-5 (DTEF-1) (TEA domain family member 3) (TEAD-3)
TEAD4	TF	ENSG00000197905	Transcriptional enhancer factor TEF-3 (TEA domain family member 4) (TEAD-4) (Transcription factor 13-like 1) (Transcription factor RTEF-1)
TFCP2	TF	ENSG00000135457	Alpha-globin transcription factor CP2 (SAA3 enhancer factor) (Transcription factor LSF)
TFDP1	TF	ENSG00000198176	Transcription factor Dp-1 (DRTF1-polypeptide 1) (DRTF1) (E2F dimerization partner 1)
TFDP2	TF	ENSG00000114126	Transcription factor Dp-2 (E2F dimerization partner 2)
TFE3	TF	ENSG00000068323	Transcription factor E3 (Class E basic helix-loop-helix protein 33) (bHLHe33)
TMF1	TF	ENSG00000144747	TATA element modulatory factor (TMF) (Androgen receptor coactivator 160 kDa protein) (Androgen receptor-associated protein of 160 kDa)
USF1	TF	ENSG00000158773	Upstream stimulatory factor 1 (Class B basic helix-loop-helix protein 11) (bHLHb11) (Major late transcription factor 1)
USF2	TF	ENSG00000105698	Upstream stimulatory factor 2 (Class B basic helix-loop-helix protein 12) (bHLHb12) (FOS-interacting protein) (FIP) (Major late transcription factor 2) (Upstream transcription factor 2)
VDR	TF	ENSG00000111424	Vitamin D3 receptor (VDR) (1,25-dihydroxyvitamin D3 receptor) (Nuclear receptor subfamily 1 group I member 1)
VEZF1	TF	ENSG00000136451	Vascular endothelial zinc finger 1 (Putative transcription factor DB1) (Zinc finger protein 161)
WIZ	TF	ENSG00000011451	Protein Wiz (Widely-interspaced zinc finger-containing protein) (Zinc finger protein 803)
XBP1	TF	ENSG00000100219	X-box-binding protein 1 (XBP-1) (Tax-responsive element-binding protein 5)
ZBTB1	TF	ENSG00000126804	Zinc finger and BTB domain-containing protein 1
ZBTB4	TF	ENSG00000174282	Zinc finger and BTB domain-containing protein 4 (KAISO-like zinc finger protein 1) (KAISO-L1)
ZFP91	TF	ENSG00000186660	E3 ubiquitin-protein ligase ZFP91 (EC 6.3.2.-) (Zinc finger protein 757) (Zinc finger protein 91 homolog) (Zfp-91)
ZHX1	TF	ENSG00000165156	Zinc fingers and homeoboxes protein 1
ZMAT3	TF	ENSG00000172667	Zinc finger matrin-type protein 3 (Zinc finger protein WIG-1) (p53-activated gene 608 protein)
ZNF12	TF	ENSG00000164631	Zinc finger protein 12 (Gonadotropin-inducible ovary transcription repressor 3) (GIOT-3) (Zinc finger protein 325) (Zinc finger protein KOX3)
ZNF22	TF	ENSG00000165512	Zinc finger protein 22 (Zinc finger protein KOX15) (Zinc finger protein Krox-26)
ZNF24	TF	ENSG00000172466	Zinc finger protein 24 (Retinoic acid suppression protein A) (RSG-A) (Zinc finger and SCAN domain-containing protein 3) (Zinc finger protein 191) (Zinc finger protein KOX17)
ZNF25	TF	ENSG00000175395	Zinc finger protein 25 (Zinc finger protein KOX19)
ZNF3	TF	ENSG00000166526	Zinc finger protein 3 (Zinc finger protein HF.12) (Zinc finger protein HZF3.1) (Zinc finger protein KOX25)
ZNF32	TF	ENSG00000169740	Zinc finger protein 32 (C2H2-546) (Zinc finger protein KOX30)
ZNF76	TF	ENSG00000065029	Zinc finger protein 76 (Zinc finger protein 523)
ZNF83	TF	ENSG00000167766	Zinc finger protein 83 (Zinc finger protein 816B) (Zinc finger protein HPF1)
ZNF84	TF	ENSG00000198040	Zinc finger protein 84 (Zinc finger protein HPF2)
ZNFX1	TF	ENSG00000124201	NFX1-type zinc finger-containing protein 1
ZZZ3	TF	ENSG00000036549	ZZ-type zinc finger-containing protein 3
