# Supplementary material for: Transcriptomic portrait of human Mesenchymal Stromal/Stem cells isolated from bone marrow and placenta
Source: BMC Genomics. 2014 Oct 19;15(1):910. doi: 10.1186/1471-2164-15-910 (PMC4287589; doi:10.1186/1471-2164-15-910)
Supplement: Supplementary file 10 — Additional file 10: Table S7: Table including the data corresponding to the statistical tests performed to compare the gene expression data distributions presented in Figure 4D. (XLS 24 KB) [file 12864_2014_6787_MOESM10_ESM.xls]

## Sheet: Additional-Table7
		PL-MSC					BM-MSC
	Contrast: Welch two-sample t-test (X vs Y)	p-value	t-statistic	Mean_X	Mean_Y	95% CI diff.means	p-value	t-statistic	Mean_X	Mean_Y	95% CI diff.means
	HK vs SC	2.2e-16	13.3896	7.14828	4.47807	[2.2770][3.0635]	2.2e-16	14.0044	6.98402	4.17138	[2.4166][3.2087]
	HK vs TF	2.2e-16	18.8111	7.14828	3.70633	[3.0807][3.8032]	2.2e-16	18.3302	6.98402	3.54781	[3.0662][3.8062]
	SC vs TF	7.18e-07	5.098	4.47807	3.70633	[0.4734][1.0700]	7.6e-05	4.0268	4.17138	3.54781	[0.3185][0.9286]
	Data corresponding to the statistical tests performed to compare the gene expression data distributions presented in Figure 4D
