# Supplementary material for: Transcriptomic portrait of human Mesenchymal Stromal/Stem cells isolated from bone marrow and placenta
Source: BMC Genomics. 2014 Oct 19;15(1):910. doi: 10.1186/1471-2164-15-910 (PMC4287589; doi:10.1186/1471-2164-15-910)
Supplement: Supplementary file 12 — Additional file 12: Table S8: File including the data corresponding to the statistical tests performed to compare the DNA methylation data distributions presented in Figure 5D. (XLS 10 KB) [file 12864_2014_6787_MOESM12_ESM.xls]

## Sheet: Additional-Table8
	Contrast: Wilcoxon rank sum test (X vs Y)	p-value	MedianX	MeanX	1stQ.X	3rdQ.X	MedianY	MeanY	1stQ.Y	3rdQ.Y
	KLF4 vs MYC	0.5448	0.09023	0.12341	0.04049	0.1222	0.07378	0.08821	0.05836	0.09777
	KLF4 vs POU5F1	0.0002448	0.09023	0.12341	0.04049	0.1222	0.7119	0.6423	0.5273	0.7341
	KLF4 vs SOX2	0.02612	0.09023	0.12341	0.04049	0.1222	0.19373	0.21486	0.11081	0.30377
	MYC vs SOX2	7.825e-07	0.07378	0.08821	0.05836	0.09777	0.19373	0.21486	0.11081	0.30377
	MYC vs POU5F1	1.896e-06	0.07378	0.08821	0.05836	0.09777	0.7119	0.6423	0.5273	0.7341
	SOX2 vs POU5F1	1.01e-05	0.19373	0.21486	0.11081	0.30377	0.7119	0.6423	0.5273	0.7341
	Data corresponding to the statistical tests performed to compare the DNA methylation data distributions presented in Figure 5D
