# Supplementary material for: Transcriptomic portrait of human Mesenchymal Stromal/Stem cells isolated from bone marrow and placenta
Source: BMC Genomics. 2014 Oct 19;15(1):910. doi: 10.1186/1471-2164-15-910 (PMC4287589; doi:10.1186/1471-2164-15-910)
Supplement: Supplementary file 13 — Additional file 13: Table S5: Table containing the 203 genes differentially expressed between PL-MSC and BM-MSC and all the statistical parameters provided by the two methods (Cuffdiff and DEseq) applied to detect such genes. (XLS 122 KB) [file 12864_2014_6787_MOESM13_ESM.xls]

## Sheet: Additional-Table5
GENES						Cuffdiff	Cuffdiff	Cuffdiff	Cuffdiff	Cuffdiff	Cuffdiff	Cuffdiff	DESeq	DESeq	DESeq	DESeq	DESeq	DESeq	DESeq	DESeq	DESeq
Ensembl_Gene_ID	Locus	Gene_Symbol	Gene_Description	samples_1	samples_2	status	value_1	value_2	log2(foldChange)	test_stat	p_value	q_value	baseMean	baseMean_1	baseMean_2	foldChange	log2(foldChange)	p_value	adjusted_p_value	resVar_1	resVar_2
ENSG00000067048	chrY:15016018-15032390	DDX3Y	DEAD (Asp-Glu-Ala-Asp) box polypeptide 3, Y-linked [Source:HGNC Symbol;Acc:2699]	bonemarrow	placenta	OK	9.44598	0	[inf]	[inf]	0.000434982	0.00933385	646.663	1292.64	0.689539	1874.64	10.8724	1.69e-29	1.19e-26	17.7773	4.14e-06
ENSG00000127954	chr7:87861325-87936206	STEAP4	STEAP family member 4 [Source:HGNC Symbol;Acc:21923]	bonemarrow	placenta	OK	4.24033	0	[inf]	[inf]	0.000546088	0.0110918	762.364	1524.73	0	[inf]	[inf]	1.98e-32	1.9e-29	2.93291	0
ENSG00000129538	chr14:21269386-21271363	RNASE1	ribonuclease, RNase A family, 1 (pancreatic) [Source:HGNC Symbol;Acc:10044]	bonemarrow	placenta	OK	30.2725	0	[inf]	[inf]	0.000967633	0.0172748	376.041	732.46	19.6223	37.328	5.22219	8.23e-14	9.31e-12	37.6227	0.0346874
ENSG00000157766	chr15:89346673-89418585	ACAN	aggrecan [Source:HGNC Symbol;Acc:319]	bonemarrow	placenta	OK	65.9309	0	[inf]	[inf]	0.00153327	0.0254943	21646.8	43275.4	18.2357	2373.11	11.2126	1.61e-33	1.94e-30	23.2976	4.03e-06
ENSG00000163064	chr2:119599765-119605254	EN1	engrailed homeobox 1 [Source:HGNC Symbol;Acc:3342]	bonemarrow	placenta	OK	3.9716	0	[inf]	[inf]	0.00300968	0.0453727	160.551	321.102	0	[inf]	[inf]	4.63e-20	1.16e-17	2.16896	0
ENSG00000176842	chr16:54964698-54968397	IRX5	iroquois homeobox 5 [Source:HGNC Symbol;Acc:14361]	bonemarrow	placenta	OK	5.13285	0	[inf]	[inf]	0.000908943	0.0169403	166.922	333.236	0.608348	547.772	9.09743	1.34e-18	2.88e-16	0.918329	0.000157109
ENSG00000198732	chr14:70346142-70499083	SMOC1	SPARC related modular calcium binding 1 [Source:HGNC Symbol;Acc:20318]	bonemarrow	placenta	OK	18.1602	0	[inf]	[inf]	6.82e-06	0.000251516	493.121	5.34405	980.899	0.00544812	-7.52003	8.16e-26	3.99e-23	0.00111622	6.37372
ENSG00000236418	chr6:32595955-32614839	HLA-DQA1	major histocompatibility complex, class II, DQ alpha 1 [Source:HGNC Symbol;Acc:4942]	bonemarrow	placenta	OK	5.68776	0	[inf]	[inf]	0.00267536	0.0410625	409.755	81.1726	738.338	0.10994	-3.18522	5.02e-08	2.19e-06	0.00225796	0.254927
ENSG00000162692	chr1:101185304-101204601	VCAM1	vascular cell adhesion molecule 1 [Source:HGNC Symbol;Acc:12663]	bonemarrow	placenta	OK	79.914	0.0589925	10.4037	8.36912	0	0	6527.53	13050	5.10378	2556.92	11.3202	1.44e-37	4.16e-34	24.4346	2.17e-06
ENSG00000186832	chr17:39766029-39769005	KRT16	keratin 16 [Source:HGNC Symbol;Acc:6423]	bonemarrow	placenta	OK	16.0428	0.020009	9.64706	4.70461	2.54e-06	0.000103945	522.777	1044.87	0.68296	1529.92	10.5792	1.45e-27	9.32e-25	2.13945	6.13e-06
ENSG00000185742	chr11:109225811-109454633	C11orf87	chromosome 11 open reading frame 87 [Source:HGNC Symbol;Acc:33788]	bonemarrow	placenta	OK	3.55698	0.00499417	9.47619	4.72565	2.29e-06	9.49e-05	354.341	708.068	0.614927	1151.47	10.1693	3.76e-24	1.55e-21	14.3352	1e-05
ENSG00000163710	chr3:142534763-142608045	PCOLCE2	procollagen C-endopeptidase enhancer 2 [Source:HGNC Symbol;Acc:8739]	bonemarrow	placenta	OK	21.4787	0.0359356	9.22328	4.01229	6.01e-05	0.001714	247.976	494.2	1.75129	282.193	8.14054	1e-19	2.41e-17	3.56042	0.000141106
ENSG00000170577	chr2:45232342-45236543	SIX2	SIX homeobox 2 [Source:HGNC Symbol;Acc:10888]	bonemarrow	placenta	OK	19.8072	0.0504409	8.61722	8.10412	4.44e-16	3.01e-13	872.605	1743.05	2.16211	806.178	9.65496	1.41e-28	9.25e-26	2.01649	3.5e-05
ENSG00000105509	chr19:52216364-52227237	HAS1	hyaluronan synthase 1 [Source:HGNC Symbol;Acc:4818]	bonemarrow	placenta	OK	17.4464	0.055386	8.29919	7.43312	1.06e-13	3.27e-11	677.911	1353.2	2.62209	516.077	9.01144	2.8e-26	1.55e-23	3.1008	8.16e-05
ENSG00000163083	chr2:121103718-121109384	INHBB	inhibin, beta B [Source:HGNC Symbol;Acc:6067]	bonemarrow	placenta	OK	5.7803	0.0187545	8.26776	6.17637	6.56e-10	6.18e-08	339.992	677.997	1.98743	341.144	8.41424	2.29e-21	6.89e-19	13.7126	2.34e-06
ENSG00000198729	chr6:150464211-150571493	PPP1R14C	protein phosphatase 1, regulatory (inhibitor) subunit 14C [Source:HGNC Symbol;Acc:14952]	bonemarrow	placenta	OK	8.11088	0.0277399	8.19175	6.18226	6.32e-10	6.12e-08	756.368	99.5626	1413.17	0.0704532	-3.82719	1.48e-11	1.18e-09	0.099973	1.77533
ENSG00000168955	chr2:228226871-228246711	TM4SF20	transmembrane 4 L six family member 20 [Source:HGNC Symbol;Acc:26230]	bonemarrow	placenta	OK	5.57353	0.0258216	7.75387	5.89817	3.68e-09	3.2e-07	215.771	430.616	0.92568	465.189	8.86167	9.86e-20	2.39e-17	1.73127	7.69e-05
ENSG00000090382	chr12:69742120-69748014	LYZ	lysozyme [Source:HGNC Symbol;Acc:6740]	bonemarrow	placenta	OK	10.2911	0.0550391	7.54672	3.8387	0.000123688	0.00330354	125.681	250.672	0.689539	363.536	8.50595	2.62e-16	4.16e-14	12.2135	8.7e-05
ENSG00000158270	chr18:319354-500729	COLEC12	collectin sub-family member 12 [Source:HGNC Symbol;Acc:16016]	bonemarrow	placenta	OK	4.55617	0.0258061	7.46397	6.40539	1.5e-10	1.82e-08	292.064	581.39	2.73842	212.309	7.73002	1.72e-19	4.04e-17	42.839	0.000164991
ENSG00000126778	chr14:61111414-61116180	SIX1	SIX homeobox 1 [Source:HGNC Symbol;Acc:10887]	bonemarrow	placenta	OK	6.24303	0.0375312	7.37801	6.9944	2.66e-12	5.65e-10	288.898	574.267	3.52803	162.773	7.34671	1.54e-18	3.23e-16	0.671488	7.41e-05
ENSG00000164694	chr6:159590428-159693141	FNDC1	fibronectin type III domain containing 1 [Source:HGNC Symbol;Acc:21184]	bonemarrow	placenta	OK	44.1739	0.273773	7.33407	9.04556	0	0	8223.95	16387.7	60.1753	272.333	8.08923	2.23e-26	1.31e-23	2.11696	7.23e-05
ENSG00000137273	chr6:1390068-1395832	FOXF2	forkhead box F2 [Source:HGNC Symbol;Acc:3810]	bonemarrow	placenta	OK	3.94102	0.0272478	7.17629	5.35071	8.76e-08	5.4e-06	149.099	297.577	0.621506	478.8	8.90328	1.22e-17	2.25e-15	3.22973	0.000201438
ENSG00000121552	chr3:122044090-122060819	CSTA	cystatin A (stefin A) [Source:HGNC Symbol;Acc:2481]	bonemarrow	placenta	OK	26.8399	0.212304	6.9821	6.62676	3.43e-11	5.29e-09	553.009	1102.06	3.96169	278.178	8.11986	6.23e-23	2.27e-20	14.5136	5.34e-05
ENSG00000119630	chr14:75408539-75422291	PGF	placental growth factor [Source:HGNC Symbol;Acc:8893]	bonemarrow	placenta	OK	13.9043	0.118681	6.8723	6.77673	1.23e-11	2.08e-09	550.291	1092.29	8.28987	131.762	7.04179	4.15e-20	1.05e-17	18.0418	0.000561401
ENSG00000121898	chr10:125465728-125699783	CPXM2	carboxypeptidase X (M14 family), member 2 [Source:HGNC Symbol;Acc:26977]	bonemarrow	placenta	OK	22.0014	0.19472	6.82005	2.95846	0.00309175	0.0459966	1363.28	2724.66	1.89966	1434.29	10.4861	1.59e-32	1.58e-29	4.0798	1.51e-05
ENSG00000163909	chr1:40089824-40105617	HEYL	hairy/enhancer-of-split related with YRPW motif-like [Source:HGNC Symbol;Acc:4882]	bonemarrow	placenta	OK	3.89746	0.0391449	6.63757	3.72139	0.000198133	0.0049056	352.903	701.415	4.39226	159.693	7.31916	7.16e-19	1.61e-16	46.4292	0.000481753
ENSG00000104783	chr19:44270684-44285409	KCNN4	potassium intermediate/small conductance calcium-activated channel, subfamily N, member 4 [Source:HGNC Symbol;Acc:6293]	bonemarrow	placenta	OK	5.39553	0.0630429	6.41929	5.22229	1.77e-07	1.02e-05	183.005	363.128	2.88106	126.04	6.97773	5.36e-16	8.22e-14	3.02245	0.00148911
ENSG00000182853	chr17:4688580-4689729	VMO1	vitelline membrane outer layer 1 homolog (chicken) [Source:HGNC Symbol;Acc:30387]	bonemarrow	placenta	OK	20.5317	0.259538	6.30576	5.83877	5.26e-09	4.19e-07	297.771	591.221	4.3216	136.806	7.09599	3.91e-18	7.68e-16	13.3003	0.00136666
ENSG00000163661	chr3:156893011-157251408	PTX3	pentraxin 3, long [Source:HGNC Symbol;Acc:9692]	bonemarrow	placenta	OK	331.404	4.30171	6.26754	7.93538	2e-15	1.13e-12	23162.7	45995.8	329.642	139.533	7.12446	4.09e-20	1.04e-17	11.9004	0.000254693
ENSG00000170801	chr4:8271491-8308838	HTRA3	HtrA serine peptidase 3 [Source:HGNC Symbol;Acc:30406]	bonemarrow	placenta	OK	11.2674	0.146848	6.26169	7.63896	2.2e-14	8.28e-12	600.932	1193.79	8.07037	147.923	7.2087	9.66e-21	2.71e-18	26.6311	0.000679649
ENSG00000135324	chr6:84743474-84800600	MRAP2	melanocortin 2 receptor accessory protein 2 [Source:HGNC Symbol;Acc:21232]	bonemarrow	placenta	OK	3.91063	0.0516334	6.24295	5.11747	3.1e-07	1.64e-05	145.945	288.273	3.6158	79.726	6.31698	1.92e-13	2.08e-11	18.1488	0.00142715
ENSG00000006016	chr19:18704036-18717660	CRLF1	cytokine receptor-like factor 1 [Source:HGNC Symbol;Acc:2364]	bonemarrow	placenta	OK	44.4369	0.608647	6.19001	7.05962	1.67e-12	4.05e-10	2639.62	5237.5	41.7345	125.496	6.9715	7.44e-23	2.65e-20	32.3221	0.000852954
ENSG00000253163	chr5:178804505-178805866	RP11-443C10.1	[Type: lincRNA Havana]	bonemarrow	placenta	OK	4.83904	0.066986	6.17472	3.52819	0.000418418	0.00915662	47.6299	94.8811	0.378786	250.487	7.96859	2.71e-11	2.09e-09	15.6203	0.000599656
ENSG00000236884	chr6:32546545-32557625	HLA-DRB1	major histocompatibility complex, class II, DR beta 1 [Source:HGNC Symbol;Acc:4948]	bonemarrow	placenta	OK	12.9093	0.189498	6.09008	6.21681	5.07e-10	5.21e-08	38.427	0.666667	76.1872	0.00875037	-6.83644	5.48e-09	2.82e-07	0.00247583	0.858891
ENSG00000247134	chr8:32853695-32902373	RP11-11N9.4	[Type: lincRNA Ensembl/Havana merge lincRNA]	bonemarrow	placenta	OK	9.68566	0.152747	5.98663	4.9321	8.13e-07	3.83e-05	93.3776	184.091	2.66381	69.1084	6.11079	1.99e-11	1.56e-09	0.145246	0.000918077
ENSG00000103942	chr15:83517737-83621473	HOMER2	homer homolog 2 (Drosophila) [Source:HGNC Symbol;Acc:17513]	bonemarrow	placenta	OK	4.06727	0.0645475	5.97756	4.90025	9.57e-07	4.33e-05	139.702	275.2	4.20441	65.4551	6.03243	1.7e-12	1.57e-10	3.04505	0.000241491
ENSG00000196139	chr10:5077548-5149878	AKR1C3	aldo-keto reductase family 1, member C3 (3-alpha hydroxysteroid dehydrogenase, type II) [Source:HGNC Symbol;Acc:386]	bonemarrow	placenta	OK	34.0459	0.608944	5.80503	7.75133	9.1e-15	4.41e-12	294.608	522.883	66.3329	7.88272	2.97869	2.34e-06	6.9e-05	9.009	0.037999
ENSG00000129270	chr17:34092875-34122640	MMP28	matrix metallopeptidase 28 [Source:HGNC Symbol;Acc:14366]	bonemarrow	placenta	OK	8.43619	0.168507	5.64571	5.73972	9.48e-09	7.15e-07	340.069	675.418	4.72012	143.093	7.16081	5.19e-19	1.2e-16	18.2776	0.00133413
ENSG00000121005	chr8:75896749-75946793	CRISPLD1	cysteine-rich secretory protein LCCL domain containing 1 [Source:HGNC Symbol;Acc:18206]	bonemarrow	placenta	OK	11.2028	0.231189	5.59864	4.1806	2.91e-05	0.000904746	718.905	1421.86	15.9472	89.1605	6.47833	4.73e-19	1.1e-16	5.99344	0.00162022
ENSG00000101605	chr18:3066804-3220106	MYOM1	myomesin 1, 185kDa [Source:HGNC Symbol;Acc:7613]	bonemarrow	placenta	OK	3.65836	0.0787457	5.53785	5.84569	5.04e-09	4.17e-07	410.021	804.071	15.9715	50.3442	5.65375	9.55e-15	1.25e-12	10.9178	0.00429041
ENSG00000138944	chr22:44639546-44708731	KIAA1644	KIAA1644 [Source:HGNC Symbol;Acc:29335]	bonemarrow	placenta	OK	18.8873	0.410479	5.52396	7.60542	2.84e-14	9.64e-12	2930.5	5763.48	97.5165	59.1026	5.88515	8.92e-19	1.95e-16	0.656864	9.76e-05
ENSG00000129465	chr14:24805226-24809204	RIPK3	receptor-interacting serine-threonine kinase 3 [Source:HGNC Symbol;Acc:10021]	bonemarrow	placenta	OK	3.9359	0.0907432	5.43876	5.12047	3.05e-07	1.64e-05	118.028	230.35	5.7064	40.3669	5.3351	9.96e-11	6.99e-09	2.55423	0.00295913
ENSG00000150556	chr2:149894620-150071776	LYPD6B	LY6/PLAUR domain containing 6B [Source:HGNC Symbol;Acc:27018]	bonemarrow	placenta	OK	12.4074	0.333297	5.21825	4.99932	5.75e-07	2.87e-05	225.179	436.683	13.6749	31.9331	4.99698	3.54e-12	3.12e-10	7.32699	0.0319185
ENSG00000172020	chr3:115342170-115440337	GAP43	growth associated protein 43 [Source:HGNC Symbol;Acc:4140]	bonemarrow	placenta	OK	3.16154	0.0869288	5.18465	4.34261	1.41e-05	0.000477594	83.5806	162.137	5.02429	32.2706	5.01215	2.72e-09	1.47e-07	2.93341	0.0153303
ENSG00000145936	chr5:169780490-170163636	KCNMB1	potassium large conductance calcium-activated channel, subfamily M, beta member 1 [Source:HGNC Symbol;Acc:6285]	bonemarrow	placenta	OK	9.21185	0.26247	5.13327	5.61056	2.02e-08	1.4e-06	284.955	561.015	8.89597	63.0639	5.97874	4.98e-15	6.81e-13	15.1734	0.00314243
ENSG00000001561	chr6:46097700-46114435	ENPP4	ectonucleotide pyrophosphatase/phosphodiesterase 4 (putative) [Source:HGNC Symbol;Acc:3359]	bonemarrow	placenta	OK	4.24436	0.123494	5.10303	5.61956	1.91e-08	1.35e-06	319.089	618.339	19.84	31.1663	4.96192	1.31e-12	1.25e-10	13.1007	0.00434767
ENSG00000119915	chr10:103986084-103989346	ELOVL3	ELOVL fatty acid elongase 3 [Source:HGNC Symbol;Acc:18047]	bonemarrow	placenta	OK	3.17205	0.0942187	5.07326	4.4672	7.92e-06	0.000277128	65.0293	127.232	2.82619	45.0191	5.49246	1.46e-09	8.41e-08	5.04894	0.00630499
ENSG00000164764	chr8:73976774-74036323	C8orf84	chromosome 8 open reading frame 84 [Source:HGNC Symbol;Acc:30362]	bonemarrow	placenta	OK	4.40366	0.133193	5.04711	5.26531	1.4e-07	8.48e-06	279.074	540.615	17.5335	30.8332	4.94641	3.36e-12	2.98e-10	43.6623	0.000337853
ENSG00000173369	chr1:22979254-22988031	C1QB	complement component 1, q subcomponent, B chain [Source:HGNC Symbol;Acc:1242]	bonemarrow	placenta	OK	8.47845	0.264206	5.00407	5.38079	7.42e-08	4.66e-06	125.062	246.337	3.78786	65.0333	6.02311	2.25e-12	2.05e-10	25.8949	0.0102769
ENSG00000167157	chr9:132427919-132484953	PRRX2	paired related homeobox 2 [Source:HGNC Symbol;Acc:21338]	bonemarrow	placenta	OK	26.9179	0.856961	4.97319	6.20091	5.61e-10	5.6e-08	758.373	1479.4	37.3449	39.6145	5.30796	3.75e-15	5.2e-13	5.60966	0.00194211
ENSG00000108001	chr10:131633546-131762538	EBF3	early B-cell factor 3 [Source:HGNC Symbol;Acc:19087]	bonemarrow	placenta	OK	10.8776	0.349832	4.95855	6.78978	1.12e-11	2e-09	874.846	1698.62	51.0745	33.2577	5.05562	1.41e-14	1.8e-12	2.8816	0.00106412
ENSG00000148677	chr10:92671852-92681033	ANKRD1	ankyrin repeat domain 1 (cardiac muscle) [Source:HGNC Symbol;Acc:15819]	bonemarrow	placenta	OK	63.1655	2.19685	4.84563	6.56688	5.14e-11	7.26e-09	3833.12	7489.5	176.747	42.3741	5.40511	2.54e-17	4.5e-15	10.3773	0.00487535
ENSG00000181495	chr5:32788944-32791819	AC026703.1	[Type: protein coding Ensembl]	bonemarrow	placenta	OK	40.5907	1.49435	4.76356	5.83726	5.31e-09	4.19e-07	3402.89	6653.33	152.45	43.6427	5.44767	8.19e-17	1.39e-14	3.52518	0.0105996
ENSG00000161921	chr17:4634722-4643223	CXCL16	chemokine (C-X-C motif) ligand 16 [Source:HGNC Symbol;Acc:16642]	bonemarrow	placenta	OK	10.8951	0.411148	4.72788	5.82019	5.88e-09	4.53e-07	591.866	1153.55	30.185	38.2159	5.2561	2.75e-14	3.38e-12	19.4004	0.00246622
ENSG00000176692	chr16:86600856-86602539	FOXC2	forkhead box C2 (MFH-1, mesenchyme forkhead 1) [Source:HGNC Symbol;Acc:3801]	bonemarrow	placenta	OK	5.07912	0.197318	4.68598	4.47586	7.61e-06	0.000272599	168.882	326.022	11.7416	27.7664	4.79527	4.04e-10	2.57e-08	1.72652	0.0127284
ENSG00000151632	chr10:5029966-5060207	AKR1C2	aldo-keto reductase family 1, member C2 (dihydrodiol dehydrogenase 2; bile acid binding protein; 3-alpha hydroxysteroid dehydrogenase, type III) [Source:HGNC Symbol;Acc:385]	bonemarrow	placenta	OK	10.5847	0.44294	4.57873	5.69944	1.2e-08	8.67e-07	409.643	785.993	33.2924	23.6087	4.56125	1.13e-11	9.25e-10	2.74972	0.0103817
ENSG00000185633	chr12:57623355-57634475	NDUFA4L2	NADH dehydrogenase (ubiquinone) 1 alpha subcomplex, 4-like 2 [Source:HGNC Symbol;Acc:29836]	bonemarrow	placenta	OK	33.627	1.51027	4.47674	5.89277	3.8e-09	3.22e-07	934.437	1810.4	58.4689	30.9636	4.9525	3.32e-14	3.98e-12	8.25078	0.00431632
ENSG00000101134	chr20:53092135-53267710	DOK5	docking protein 5 [Source:HGNC Symbol;Acc:16173]	bonemarrow	placenta	OK	9.01008	0.438401	4.36122	5.12043	3.05e-07	1.64e-05	274.286	523.584	24.9867	20.9545	4.38919	3.72e-10	2.4e-08	0.466851	0.0170591
ENSG00000232679	chr1:222215046-222238105	RP11-400N13.3	[Type: lincRNA Havana]	bonemarrow	placenta	OK	16.919	0.836101	4.33882	3.59612	0.000323002	0.00766171	233.448	2.57827	464.318	0.0055528	-7.49257	1.38e-18	2.94e-16	0.000409014	0.744778
ENSG00000196196	chr9:35906188-35907138	HRCT1	histidine rich carboxyl terminus 1 [Source:HGNC Symbol;Acc:33872]	bonemarrow	placenta	OK	6.03194	0.301435	4.3227	3.62587	0.000287993	0.00692816	1092.03	2157.38	26.6775	80.8688	6.33751	1.05e-19	2.49e-17	3.54642	0.000436261
ENSG00000197766	chr19:859664-863606	CFD	complement factor D (adipsin) [Source:HGNC Symbol;Acc:2771]	bonemarrow	placenta	OK	14.8693	0.74792	4.31331	4.73643	2.18e-06	9.22e-05	994.625	1905.5	83.7496	22.7524	4.50794	1.38e-12	1.31e-10	41.9809	0.0171326
ENSG00000099998	chr22:24615621-24641110	GGT5	gamma-glutamyltransferase 5 [Source:HGNC Symbol;Acc:4260]	bonemarrow	placenta	OK	41.5839	2.12261	4.29211	8.63711	0	0	2222.01	4303.33	140.678	30.5899	4.93499	1.24e-14	1.59e-12	19.6432	0.000720826
ENSG00000124212	chr20:48123991-48184683	PTGIS	prostaglandin I2 (prostacyclin) synthase [Source:HGNC Symbol;Acc:9603]	bonemarrow	placenta	OK	28.0138	1.4392	4.2828	3.53717	0.000404444	0.00895237	1230.88	2362.35	99.4131	23.7629	4.57064	2.86e-13	3.02e-11	31.6797	0.0380248
ENSG00000175315	chr11:65779311-65780976	CST6	cystatin E/M [Source:HGNC Symbol;Acc:2478]	bonemarrow	placenta	OK	4.8451	0.252297	4.26333	3.57317	0.000352689	0.00819398	51.8315	98.2599	5.40308	18.1859	4.18475	7.16e-07	2.39e-05	0.000348672	0.0452491
ENSG00000152953	chr4:5053168-5502725	STK32B	serine/threonine kinase 32B [Source:HGNC Symbol;Acc:14217]	bonemarrow	placenta	OK	3.35959	0.175177	4.2614	4.20883	2.57e-05	0.000806224	191.144	361.208	21.0813	17.1341	4.09879	1.38e-08	6.66e-07	7.13768	0.00304075
ENSG00000137834	chr15:66994669-67074338	SMAD6	SMAD family member 6 [Source:HGNC Symbol;Acc:6772]	bonemarrow	placenta	OK	15.1589	0.798765	4.24625	6.01007	1.85e-09	1.7e-07	496.481	923.592	69.3704	13.3139	3.73486	4.01e-09	2.11e-07	2.47395	0.00164929
ENSG00000189001	chr19:36014268-36019253	SBSN	suprabasin [Source:HGNC Symbol;Acc:24950]	bonemarrow	placenta	OK	7.49585	0.40538	4.20875	4.30417	1.68e-05	0.000557391	193.169	368.686	17.6525	20.8858	4.38445	2.72e-09	1.47e-07	9.70709	0.00963488
ENSG00000230390	chr13:38055603-38058906	RP11-14O22.1	[Type: lincRNA Havana]	bonemarrow	placenta	OK	5.5327	0.30934	4.16072	3.08888	0.0020091	0.0319947	669.156	1260.24	78.0681	16.1429	4.01283	1.06e-10	7.36e-09	14.1295	0.0673134
ENSG00000080573	chr19:10070236-10121147	COL5A3	collagen, type V, alpha 3 [Source:HGNC Symbol;Acc:14864]	bonemarrow	placenta	OK	14.6893	0.837245	4.13297	5.03721	4.72e-07	2.47e-05	3193.62	6211.78	175.464	35.4021	5.14576	4.47e-15	6.14e-13	59.4189	0.00536169
ENSG00000076356	chr1:208195586-208417665	PLXNA2	plexin A2 [Source:HGNC Symbol;Acc:9100]	bonemarrow	placenta	OK	3.42356	0.195438	4.13071	3.69742	0.000217802	0.00535352	588.405	1106.67	70.1446	15.7769	3.97974	3.41e-10	2.21e-08	5.38336	0.00651256
ENSG00000197594	chr6:132129155-132216295	ENPP1	ectonucleotide pyrophosphatase/phosphodiesterase 1 [Source:HGNC Symbol;Acc:3356]	bonemarrow	placenta	OK	6.42505	0.372895	4.10687	4.73072	2.24e-06	9.37e-05	94.6507	189.301	0	[inf]	[inf]	3.45e-16	5.38e-14	15.2767	0
ENSG00000212055	chr2:216395169-216708445	AC122136.1	[Type: miRNA ncRNA]	bonemarrow	placenta	OK	3.88674	0.22969	4.0808	3.67018	0.000242376	0.00591467	845.539	2.28017	1688.8	0.00135018	-9.53264	1.07e-42	7.74e-39	4.97e-05	10.2391
ENSG00000102935	chr16:49524521-49860918	ZNF423	zinc finger protein 423 [Source:HGNC Symbol;Acc:16762]	bonemarrow	placenta	OK	3.94059	0.233393	4.07758	5.16006	2.47e-07	1.4e-05	326.615	618.977	34.2519	18.0714	4.17563	1.29e-09	7.62e-08	2.05439	0.043006
ENSG00000197077	chr22:25421599-25593415	KIAA1671	KIAA1671 [Source:HGNC Symbol;Acc:29345]	bonemarrow	placenta	OK	8.13409	0.508334	4.00013	5.70977	1.13e-08	8.34e-07	1386.62	16.8047	2756.45	0.00609649	-7.3578	1.89e-31	1.65e-28	0.00021992	4.87949
ENSG00000170458	chr5:140011312-140013286	CD14	CD14 molecule [Source:HGNC Symbol;Acc:1628]	bonemarrow	placenta	OK	6.75322	0.454824	3.8922	3.82627	0.0001301	0.00342092	185.745	353.823	17.6669	20.0275	4.32391	1.43e-09	8.27e-08	10.2248	0.0973331
ENSG00000135424	chr12:56075329-56106089	ITGA7	integrin, alpha 7 [Source:HGNC Symbol;Acc:6143]	bonemarrow	placenta	OK	60.6217	4.40296	3.78329	7.71417	1.22e-14	5.18e-12	7426.75	14150.3	703.19	20.123	4.33078	2.37e-12	2.14e-10	7.43044	0.00846859
ENSG00000100626	chr14:69726680-69821190	GALNTL1	UDP-N-acetyl-alpha-D-galactosamine:polypeptide N-acetylgalactosaminyltransferase-like 1 [Source:HGNC Symbol;Acc:23233]	bonemarrow	placenta	OK	3.94308	0.289296	3.7687	4.24504	2.19e-05	0.000706033	264.453	499.629	29.2773	17.0654	4.093	3.74e-09	1.97e-07	0.269276	0.0207579
ENSG00000178573	chr16:79627734-79634611	MAF	v-maf musculoaponeurotic fibrosarcoma oncogene homolog (avian) [Source:HGNC Symbol;Acc:6776]	bonemarrow	placenta	OK	5.00139	0.370109	3.75631	4.90637	9.28e-07	4.25e-05	658.483	1235.85	81.1188	15.235	3.92932	5.09e-10	3.19e-08	0.270697	0.0183673
ENSG00000183287	chr18:57102441-57364574	CCBE1	collagen and calcium binding EGF domains 1 [Source:HGNC Symbol;Acc:29426]	bonemarrow	placenta	OK	9.33582	0.704318	3.72848	5.00992	5.45e-07	2.76e-05	328.681	612.379	44.983	13.6136	3.76698	9.55e-09	4.73e-07	2.62078	0.0278983
ENSG00000224259	chr1:159931007-159948851	RP11-48O20.4	[Type: lincRNA Havana]	bonemarrow	placenta	OK	24.1527	1.85784	3.70049	4.32525	1.52e-05	0.000511675	1182.86	4.59794	2361.11	0.00194736	-9.00426	7.7e-38	2.47e-34	0.000145145	17.8521
ENSG00000250742	chr12:54519881-54526627	RP11-834C11.4	[Type: lincRNA Havana]	bonemarrow	placenta	OK	16.2504	1.2879	3.65738	4.00945	6.09e-05	0.00172035	453.291	843.506	63.0765	13.3728	3.74122	2.02e-09	1.13e-07	1.89113	0.146334
ENSG00000154065	chr18:21178889-21242849	ANKRD29	ankyrin repeat domain 29 [Source:HGNC Symbol;Acc:27110]	bonemarrow	placenta	OK	5.12618	0.408258	3.65033	4.50755	6.56e-06	0.000247167	268.066	501.698	34.4337	14.57	3.86492	1.42e-08	6.8e-07	3.24755	0.0151685
ENSG00000125657	chr19:6531009-6535939	TNFSF9	tumor necrosis factor (ligand) superfamily, member 9 [Source:HGNC Symbol;Acc:11939]	bonemarrow	placenta	OK	6.12172	0.508689	3.58908	4.01539	5.93e-05	0.00170599	211.255	395.014	27.4966	14.3659	3.84458	5.12e-08	2.23e-06	12.2008	0.0149924
ENSG00000129596	chr5:115140429-115152651	CDO1	cysteine dioxygenase, type I [Source:HGNC Symbol;Acc:1795]	bonemarrow	placenta	OK	5.45143	0.455811	3.58013	3.97952	6.91e-05	0.00191996	165.007	303.925	26.0885	11.6498	3.54223	7.73e-07	2.57e-05	6.96217	0.0124053
ENSG00000183578	chr15:51348800-51397473	TNFAIP8L3	tumor necrosis factor, alpha-induced protein 8-like 3 [Source:HGNC Symbol;Acc:20620]	bonemarrow	placenta	OK	5.8168	0.486544	3.57958	4.28133	1.86e-05	0.000611806	237.684	440.25	35.1179	12.5363	3.64804	1.17e-07	4.63e-06	0.161708	0.0122378
ENSG00000174899	chr3:157261034-157395538	C3orf55	chromosome 3 open reading frame 55 [Source:HGNC Symbol;Acc:25146]	bonemarrow	placenta	OK	6.40313	0.546294	3.55103	4.5254	6.03e-06	0.000229751	93.5391	171.7	15.378	11.1653	3.48096	5.57e-06	0.000148808	0.503941	0.000120658
ENSG00000245694	chr16:54952797-54962708	CRNDE	colorectal neoplasia differentially expressed (non-protein coding) [Source:HGNC Symbol;Acc:37078]	bonemarrow	placenta	OK	38.0956	3.28828	3.53422	5.02336	5.08e-07	2.61e-05	451.369	837.537	65.2015	12.8453	3.68317	6.77e-09	3.43e-07	0.214905	0.0201361
ENSG00000205363	chr15:74032151-74043816	C15orf59	chromosome 15 open reading frame 59 [Source:HGNC Symbol;Acc:33753]	bonemarrow	placenta	OK	5.01603	0.4409	3.50802	3.77977	0.000156976	0.00394416	1463.58	2926.86	0.304174	9622.34	13.2322	1.99e-36	3.98e-33	1.12588	6.45e-07
ENSG00000171408	chr6:136172833-136546733	PDE7B	phosphodiesterase 7B [Source:HGNC Symbol;Acc:8792]	bonemarrow	placenta	OK	4.19276	0.37169	3.49573	4.82721	1.38e-06	6.1e-05	420.509	771.634	69.3838	11.1212	3.47525	5.56e-08	2.4e-06	2.80987	0.0487379
ENSG00000164619	chr7:33944522-34195484	BMPER	BMP binding endothelial regulator [Source:HGNC Symbol;Acc:24154]	bonemarrow	placenta	OK	4.9855	0.457529	3.4458	3.54209	0.000396972	0.00885875	385.452	696.287	74.6179	9.33137	3.22209	2.27e-07	8.48e-06	7.70152	0.03556
ENSG00000129467	chr14:24787558-24804277	ADCY4	adenylate cyclase 4 [Source:HGNC Symbol;Acc:235]	bonemarrow	placenta	OK	5.33278	0.491215	3.44046	4.63285	3.61e-06	0.000142251	358.856	656.197	61.5142	10.6674	3.41514	1.01e-07	4.05e-06	6.20921	0.0233478
ENSG00000167703	chr17:1477665-1532180	SLC43A2	solute carrier family 43, member 2 [Source:HGNC Symbol;Acc:23087]	bonemarrow	placenta	OK	3.19129	0.304807	3.38817	4.14644	3.38e-05	0.00103192	168.722	304.704	32.7403	9.30669	3.21827	3.86e-06	0.000107542	1.77516	0.0108895
ENSG00000101384	chr20:10618331-10654608	JAG1	jagged 1 [Source:HGNC Symbol;Acc:6188]	bonemarrow	placenta	OK	21.1465	2.10096	3.3313	4.58039	4.64e-06	0.00018095	3941.75	7418.93	464.56	15.9698	3.99727	6.68e-11	4.84e-09	20.917	0.0105045
ENSG00000122862	chr10:70847861-70864567	SRGN	serglycin [Source:HGNC Symbol;Acc:9361]	bonemarrow	placenta	OK	179.888	19.7623	3.18628	4.39033	1.13e-05	0.000387781	6916.8	12612	1221.55	10.3246	3.36802	7.9e-09	3.99e-07	4.89223	0.0944722
ENSG00000140511	chr15:89420518-89438857	HAPLN3	hyaluronan and proteoglycan link protein 3 [Source:HGNC Symbol;Acc:21446]	bonemarrow	placenta	OK	25.8689	2.85754	3.17837	4.46991	7.83e-06	0.000276493	1206.84	2204.69	208.982	10.5497	3.39912	7.01e-09	3.55e-07	4.748	0.0295974
ENSG00000141429	chr18:33161002-33291798	GALNT1	UDP-N-acetyl-alpha-D-galactosamine:polypeptide N-acetylgalactosaminyltransferase 1 (GalNAc-T1) [Source:HGNC Symbol;Acc:4123]	bonemarrow	placenta	OK	199.172	22.4565	3.14881	4.92967	8.24e-07	3.83e-05	26835.3	49313.4	4357.16	11.3178	3.50052	7.77e-08	3.25e-06	4.16924	0.0116666
ENSG00000105088	chr19:9964394-10047070	OLFM2	olfactomedin 2 [Source:HGNC Symbol;Acc:17189]	bonemarrow	placenta	OK	4.28964	0.5256	3.02882	3.14219	0.0016769	0.0272155	176.56	322.409	30.7103	10.4984	3.3921	2.83e-06	8.23e-05	21.7979	0.0224973
ENSG00000074410	chr15:63613576-63674360	CA12	carbonic anhydrase XII [Source:HGNC Symbol;Acc:1371]	bonemarrow	placenta	OK	24.549	3.03244	3.01711	5.42831	5.69e-08	3.71e-06	3272.18	6003.76	540.606	11.1056	3.47322	2.87e-09	1.53e-07	2.38832	0.125523
ENSG00000179163	chr1:24171566-24194784	FUCA1	fucosidase, alpha-L- 1, tissue [Source:HGNC Symbol;Acc:4006]	bonemarrow	placenta	OK	22.5793	2.86305	2.97938	4.23265	2.31e-05	0.000739036	1042.55	1870.16	214.936	8.70098	3.12118	7.52e-08	3.17e-06	0.0212994	0.0150621
ENSG00000183160	chr12:108983621-108992096	TMEM119	transmembrane protein 119 [Source:HGNC Symbol;Acc:27884]	bonemarrow	placenta	OK	66.8292	8.49661	2.97552	4.65726	3.2e-06	0.000128741	3883.25	7038.2	728.301	9.66387	3.2726	1.97e-08	9.21e-07	10.6691	0.0690343
ENSG00000100292	chr22:35776353-35790207	HMOX1	heme oxygenase (decycling) 1 [Source:HGNC Symbol;Acc:5013]	bonemarrow	placenta	OK	55.6656	7.10959	2.96895	4.4401	8.99e-06	0.000311224	2681.77	4846.09	517.441	9.36549	3.22735	1.34e-08	6.48e-07	1.01351	0.0382572
ENSG00000123689	chr1:209834708-209908295	G0S2	G0/G1switch 2 [Source:HGNC Symbol;Acc:30229]	bonemarrow	placenta	OK	23.7769	3.04748	2.96387	3.82864	0.000128854	0.00341462	450.844	816.498	85.1888	9.58457	3.26071	1.3e-07	5.11e-06	13.3978	0.142105
ENSG00000164283	chr5:54273691-54281491	ESM1	endothelial cell-specific molecule 1 [Source:HGNC Symbol;Acc:3466]	bonemarrow	placenta	OK	10.2813	1.32529	2.95564	3.12	0.00180852	0.029212	539.76	977.997	101.523	9.63323	3.26802	8.7e-08	3.57e-06	33.1217	0.152196
ENSG00000197696	chr15:85198359-85201794	NMB	neuromedin B [Source:HGNC Symbol;Acc:7842]	bonemarrow	placenta	OK	30.8373	3.98957	2.95037	4.03641	5.43e-05	0.00157352	1029.32	1943.03	115.613	16.8064	4.07094	4.11e-11	3.1e-09	8.96095	0.00625496
ENSG00000136542	chr2:158114109-158170723	GALNT5	UDP-N-acetyl-alpha-D-galactosamine:polypeptide N-acetylgalactosaminyltransferase 5 (GalNAc-T5) [Source:HGNC Symbol;Acc:4127]	bonemarrow	placenta	OK	15.104	1.95976	2.94618	4.11801	3.82e-05	0.00115146	2122.55	3814.46	430.641	8.85763	3.14692	3.32e-08	1.5e-06	7.02305	0.0363034
ENSG00000196136	chr14:95078633-95090397	SERPINA3	serpin peptidase inhibitor, clade A (alpha-1 antiproteinase, antitrypsin), member 3 [Source:HGNC Symbol;Acc:16]	bonemarrow	placenta	OK	9.29338	1.22913	2.91857	3.50728	0.000452717	0.00946449	398.662	794.293	3.03029	262.118	8.03407	1.19e-21	3.63e-19	20.9255	0.000777938
ENSG00000136999	chr8:120428545-120474590	NOV	nephroblastoma overexpressed gene [Source:HGNC Symbol;Acc:7885]	bonemarrow	placenta	OK	12.6015	1.66829	2.91715	3.80856	0.000139778	0.00356487	745.211	1345.51	144.908	9.28526	3.21494	1.16e-07	4.58e-06	9.86404	0.0470079
ENSG00000172201	chr6:19837616-19840915	ID4	inhibitor of DNA binding 4, dominant negative helix-loop-helix protein [Source:HGNC Symbol;Acc:5363]	bonemarrow	placenta	OK	24.821	3.30975	2.90677	3.81351	0.000137008	0.00354756	2125.26	3953.49	297.025	13.3103	3.73447	5.54e-10	3.44e-08	41.8362	0.0136016
ENSG00000132000	chr19:14041999-14072254	PODNL1	podocan-like 1 [Source:HGNC Symbol;Acc:26275]	bonemarrow	placenta	OK	15.0363	2.29905	2.70934	4.04011	5.34e-05	0.00156226	1030.02	1805.06	254.984	7.07911	2.82357	5.97e-07	2.04e-05	29.5774	0.0554383
ENSG00000184254	chr15:101419580-101456831	ALDH1A3	aldehyde dehydrogenase 1 family, member A3 [Source:HGNC Symbol;Acc:409]	bonemarrow	placenta	OK	9.12544	1.39721	2.70735	4.25307	2.11e-05	0.000687736	637.533	1113.92	161.145	6.91256	2.78922	2.34e-06	6.89e-05	1.47925	0.0138915
ENSG00000119699	chr14:76424441-76448092	TGFB3	transforming growth factor, beta 3 [Source:HGNC Symbol;Acc:11769]	bonemarrow	placenta	OK	7.0213	1.07677	2.70503	3.58537	0.000336606	0.00787426	486.061	852.156	119.966	7.10331	2.82849	3.56e-06	0.000100266	3.18492	0.00753328
ENSG00000133392	chr16:15737123-15950890	MYH11	myosin, heavy chain 11, smooth muscle [Source:HGNC Symbol;Acc:7569]	bonemarrow	placenta	OK	6.04653	0.939496	2.68615	2.97608	0.00291958	0.0442108	1289.99	2298.81	281.175	8.17574	3.03135	2.8e-07	1.02e-05	56.5061	0.0930885
ENSG00000075643	chr18:33767481-33852120	MOCOS	molybdenum cofactor sulfurase [Source:HGNC Symbol;Acc:18234]	bonemarrow	placenta	OK	4.32266	0.679466	2.66945	3.37705	0.000732674	0.0142829	632.157	1117.02	147.29	7.58385	2.92293	1.62e-06	4.99e-05	13.7692	0.0553873
ENSG00000157240	chr7:90893782-90898123	FZD1	frizzled family receptor 1 [Source:HGNC Symbol;Acc:4038]	bonemarrow	placenta	OK	13.0474	2.09985	2.6354	3.65763	0.000254559	0.00616759	1457.47	2579.8	335.138	7.69773	2.94443	2.72e-07	9.99e-06	7.32057	0.0145855
ENSG00000110900	chr12:31079361-31149534	TSPAN11	tetraspanin 11 [Source:HGNC Symbol;Acc:30795]	bonemarrow	placenta	OK	3.29575	0.535911	2.62054	3.23621	0.00121128	0.0209626	363.928	634.618	93.2375	6.80647	2.76691	7.49e-06	0.000194009	24.3293	0.00521272
ENSG00000101400	chr20:31995760-32031698	SNTA1	syntrophin, alpha 1 (dystrophin-associated protein A1, 59kDa, acidic component) [Source:HGNC Symbol;Acc:11167]	bonemarrow	placenta	OK	16.6534	2.75728	2.5945	3.46545	0.000529353	0.0108167	991.358	1718.77	263.942	6.51194	2.70309	1.68e-06	5.15e-05	8.52918	0.243795
ENSG00000161544	chr17:74523439-74541458	CYGB	cytoglobin [Source:HGNC Symbol;Acc:16505]	bonemarrow	placenta	OK	41.7947	6.94176	2.58995	3.73598	0.000186982	0.00466356	2231.18	3964.07	498.291	7.95535	2.99192	1.55e-07	6.02e-06	5.67629	0.0101499
ENSG00000106546	chr7:17319457-17385776	AHR	aryl hydrocarbon receptor [Source:HGNC Symbol;Acc:348]	bonemarrow	placenta	OK	16.639	2.87411	2.53338	3.43715	0.000587872	0.0116776	2647.56	4640.25	654.879	7.08566	2.8249	4.46e-07	1.57e-05	9.46009	0.078113
ENSG00000182218	chr14:100111479-100143011	HHIPL1	HHIP-like 1 [Source:HGNC Symbol;Acc:19710]	bonemarrow	placenta	OK	5.51841	0.955505	2.52992	3.43677	0.0005887	0.0116776	392.427	670.399	114.456	5.85728	2.55023	2.78e-05	0.000613288	1.7571	0.0126503
ENSG00000134259	chr1:115825654-115910693	NGF	nerve growth factor (beta polypeptide) [Source:HGNC Symbol;Acc:7808]	bonemarrow	placenta	OK	11.992	2.14232	2.48483	2.94706	0.00320808	0.0471073	249.773	429.804	69.7423	6.16273	2.62357	4.12e-05	0.000872575	7.06274	0.0735697
ENSG00000099864	chr19:708952-748328	PALM	paralemmin [Source:HGNC Symbol;Acc:8594]	bonemarrow	placenta	OK	32.6538	5.98073	2.44886	3.53586	0.000406446	0.00895237	2530.9	4346.69	715.11	6.07836	2.60368	2.47e-06	7.24e-05	7.45941	0.156787
ENSG00000108950	chr17:66531257-66597095	FAM20A	family with sequence similarity 20, member A [Source:HGNC Symbol;Acc:23015]	bonemarrow	placenta	OK	10.9176	2.03907	2.42067	3.21822	0.00128988	0.0218763	1123.15	1983.81	262.479	7.558	2.91801	5.81e-07	1.99e-05	38.7328	0.172158
ENSG00000149218	chr11:94822973-94865809	ENDOD1	endonuclease domain containing 1 [Source:HGNC Symbol;Acc:29129]	bonemarrow	placenta	OK	19.2969	3.89407	2.30902	3.3724	0.000745168	0.0143688	2520.83	4317.59	724.064	5.963	2.57604	3.52e-06	9.94e-05	0.961077	0.0189776
ENSG00000152049	chr2:223916531-224063117	KCNE4	potassium voltage-gated channel, Isk-related family, member 4 [Source:HGNC Symbol;Acc:6244]	bonemarrow	placenta	OK	17.4413	3.64805	2.25731	3.23302	0.00122489	0.0210904	1448.94	2463.31	434.568	5.66842	2.50295	1.08e-05	0.000268069	0.688377	0.133647
ENSG00000119938	chr10:93388198-93392828	PPP1R3C	protein phosphatase 1, regulatory subunit 3C [Source:HGNC Symbol;Acc:9293]	bonemarrow	placenta	OK	68.3277	14.3348	2.25295	3.30251	0.000958226	0.0172748	5668.95	9633.45	1704.45	5.65195	2.49875	6.39e-06	0.000168713	1.58805	0.014407
ENSG00000136732	chr2:127413508-127454246	GYPC	glycophorin C (Gerbich blood group) [Source:HGNC Symbol;Acc:4704]	bonemarrow	placenta	OK	27.5041	87.9349	-1.67679	-3.14304	0.00167205	0.0272155	3730.56	1303.12	6158	0.211614	-2.24049	6.96e-06	0.000181964	0.293921	8.14347
ENSG00000145050	chr3:51422477-51426828	MANF	mesencephalic astrocyte-derived neurotrophic factor [Source:HGNC Symbol;Acc:15461]	bonemarrow	placenta	OK	109.967	368.893	-1.74613	-3.28486	0.00102033	0.0180258	8829.74	2771.36	14888.1	0.186146	-2.4255	3.55e-06	0.000100001	0.0424762	13.598
ENSG00000182963	chr17:42875815-42908179	GJC1	gap junction protein, gamma 1, 45kDa [Source:HGNC Symbol;Acc:4280]	bonemarrow	placenta	OK	1.84568	6.68824	-1.85747	-3.04237	0.00234724	0.0365223	1303.88	466.123	2141.64	0.217647	-2.19994	1.13e-05	0.000278378	0.00359175	1.2277
ENSG00000177374	chr17:1958392-1962980	HIC1	hypermethylated in cancer 1 [Source:HGNC Symbol;Acc:4909]	bonemarrow	placenta	OK	2.62983	11.3199	-2.10582	-3.08969	0.00200364	0.0319947	879.877	274.45	1485.3	0.184777	-2.43614	2.45e-06	7.18e-05	0.174617	0.170474
ENSG00000116962	chr1:236139129-236228462	NID1	nidogen 1 [Source:HGNC Symbol;Acc:7821]	bonemarrow	placenta	OK	18.5651	85.2805	-2.19962	-3.98418	6.77e-05	0.00189822	21910.2	4879.36	38941	0.125302	-2.99652	9.48e-08	3.85e-06	0.0765507	4.32334
ENSG00000164611	chr5:159848828-159855748	PTTG1	pituitary tumor-transforming 1 [Source:HGNC Symbol;Acc:9690]	bonemarrow	placenta	OK	10.2228	50.1445	-2.2943	-3.3898	0.000699446	0.013714	886.152	193.94	1578.37	0.122874	-3.02475	1.61e-08	7.67e-07	0.191714	12.1196
ENSG00000182916	chrX:102585123-102587254	TCEAL7	transcription elongation factor A (SII)-like 7 [Source:HGNC Symbol;Acc:28336]	bonemarrow	placenta	OK	5.07244	24.8855	-2.29455	-3.32593	0.000881246	0.0165148	619.534	152.44	1086.63	0.140287	-2.83354	2.34e-07	8.71e-06	0.0854874	0.302793
ENSG00000198826	chr15:32907690-32932150	ARHGAP11A	Rho GTPase activating protein 11A [Source:HGNC Symbol;Acc:15783]	bonemarrow	placenta	OK	1.01476	5.0098	-2.30361	-3.03831	0.00237907	0.0368484	347.896	695.17	0.621506	1118.52	10.1274	2.82e-24	1.18e-21	15.3842	4.23e-05
ENSG00000131747	chr17:38544767-38574408	TOP2A	topoisomerase (DNA) II alpha 170kDa [Source:HGNC Symbol;Acc:11989]	bonemarrow	placenta	OK	2.11021	10.9442	-2.37471	-3.34765	0.000814992	0.0154439	1842.32	401.568	3283.07	0.122315	-3.03133	1.61e-09	9.2e-08	0.142496	14.1943
ENSG00000183688	chr17:289768-295730	FAM101B	family with sequence similarity 101, member B [Source:HGNC Symbol;Acc:28705]	bonemarrow	placenta	OK	4.72039	24.953	-2.40224	-3.44135	0.000578812	0.0116173	2778.52	607.464	4949.57	0.122731	-3.02643	1.49e-09	8.56e-08	0.0280377	1.09824
ENSG00000131737	chr17:39533901-39538655	KRT34	keratin 34 [Source:HGNC Symbol;Acc:6452]	bonemarrow	placenta	OK	5.81837	31.8159	-2.45106	-3.00788	0.00263073	0.0405611	2437.32	333.093	4541.56	0.0733434	-3.76919	1.4e-12	1.32e-10	0.0741403	24.3592
ENSG00000180611	chr3:192514603-192635950	MB21D2	Mab-21 domain containing 2 [Source:HGNC Symbol;Acc:30438]	bonemarrow	placenta	OK	1.1911	6.62678	-2.47601	-3.00024	0.00269764	0.0412179	547.998	124.146	971.85	0.127742	-2.9687	1e-07	4.03e-06	0.000892539	0.812785
ENSG00000101057	chr20:42295753-42345136	MYBL2	v-myb myeloblastosis viral oncogene homolog (avian)-like 2 [Source:HGNC Symbol;Acc:7548]	bonemarrow	placenta	OK	1.46385	8.47315	-2.53313	-2.95851	0.00309127	0.0459966	542.192	140.615	943.769	0.148992	-2.74669	4.47e-07	1.57e-05	0.646438	5.05562
ENSG00000005249	chr7:106685093-106802256	PRKAR2B	protein kinase, cAMP-dependent, regulatory, type II, beta [Source:HGNC Symbol;Acc:9392]	bonemarrow	placenta	OK	0.844533	5.10719	-2.5963	-3.2291	0.00124183	0.0212741	340.478	89.9211	591.035	0.152142	-2.71651	3.11e-06	8.92e-05	0.0340334	5.53489
ENSG00000101447	chr20:37554954-37581703	FAM83D	family with sequence similarity 83, member D [Source:HGNC Symbol;Acc:16122]	bonemarrow	placenta	OK	0.679883	4.13418	-2.60424	-2.95126	0.00316479	0.0468776	200.06	46.9151	353.206	0.132827	-2.91238	8.77e-06	0.000223274	0.106401	6.16561
ENSG00000170312	chr10:62538088-62554610	CDK1	cyclin-dependent kinase 1 [Source:HGNC Symbol;Acc:1722]	bonemarrow	placenta	OK	2.1982	13.6329	-2.6327	-3.37033	0.000750789	0.014388	590.703	121.981	1059.43	0.115139	-3.11856	1.41e-08	6.78e-07	0.109578	6.18629
ENSG00000179431	chr11:35639734-35642419	FJX1	four jointed box 1 (Drosophila) [Source:HGNC Symbol;Acc:17166]	bonemarrow	placenta	OK	6.83645	43.1042	-2.65651	-4.47518	7.63e-06	0.000272599	2686.75	477.106	4896.4	0.0974401	-3.35934	5.29e-11	3.9e-09	0.0214623	2.87216
ENSG00000176971	chr11:27015627-27018630	FIBIN	fin bud initiation factor homolog (zebrafish) [Source:HGNC Symbol;Acc:33747]	bonemarrow	placenta	OK	7.56276	47.7864	-2.65962	-3.90197	9.54e-05	0.00258913	5410.67	837.339	9983.99	0.0838682	-3.57573	4.96e-12	4.3e-10	0.0134382	1.69456
ENSG00000233608	chr2:239756672-239795893	TWIST2	twist homolog 2 (Drosophila) [Source:HGNC Symbol;Acc:20670]	bonemarrow	placenta	OK	2.50155	15.9024	-2.66835	-3.1027	0.00191767	0.0308281	222.791	434.138	11.4431	37.9387	5.2456	5.65e-12	4.82e-10	40.0383	0.0143038
ENSG00000138829	chr5:127593728-128369335	FBN2	fibrillin 2 [Source:HGNC Symbol;Acc:3604]	bonemarrow	placenta	OK	0.876688	5.72498	-2.70714	-3.29393	0.000987981	0.0175457	1613.5	367.663	2859.34	0.128583	-2.95923	2.48e-09	1.35e-07	0.305514	10.3796
ENSG00000127920	chr7:93551010-93555831	GNG11	guanine nucleotide binding protein (G protein), gamma 11 [Source:HGNC Symbol;Acc:4403]	bonemarrow	placenta	OK	25.5331	170.021	-2.73527	-3.89284	9.91e-05	0.00266727	6863.16	1064.53	12661.8	0.0840742	-3.57219	1.08e-11	8.94e-10	0.0370066	7.189
ENSG00000188707	chr7:149941004-150035239	C7orf29	chromosome 7 open reading frame 29 [Source:HGNC Symbol;Acc:21720]	bonemarrow	placenta	OK	0.420474	3.13005	-2.8961	-3.16891	0.00153013	0.0254943	183.182	38.2472	328.117	0.116566	-3.10079	4.47e-06	0.000122179	0.0755469	1.35168
ENSG00000100368	chr22:37309669-37336491	CSF2RB	colony stimulating factor 2 receptor, beta, low-affinity (granulocyte-macrophage) [Source:HGNC Symbol;Acc:2436]	bonemarrow	placenta	OK	0.970843	7.37396	-2.92513	-3.37226	0.000745553	0.0143688	886.041	126.235	1645.85	0.0766992	-3.70465	3.56e-11	2.71e-09	0.331896	0.755613
ENSG00000162817	chr1:220863186-220872499	C1orf115	chromosome 1 open reading frame 115 [Source:HGNC Symbol;Acc:25873]	bonemarrow	placenta	OK	0.40488	3.19662	-2.98098	-3.30705	0.000942834	0.0171034	242.545	41.402	443.687	0.0933135	-3.42177	2.34e-07	8.73e-06	0.00446646	3.67155
ENSG00000139269	chr12:57846105-57853063	INHBE	inhibin, beta E [Source:HGNC Symbol;Acc:24029]	bonemarrow	placenta	OK	0.761721	6.77508	-3.1529	-3.31232	0.000925243	0.0170567	344.965	66.2238	623.707	0.106178	-3.23545	6.38e-08	2.71e-06	0.0519547	0.0972051
ENSG00000150510	chr13:51796502-51857930	FAM124A	family with sequence similarity 124A [Source:HGNC Symbol;Acc:26413]	bonemarrow	placenta	OK	0.356417	3.2285	-3.17923	-3.36224	0.000773136	0.014733	269.876	48.81	490.942	0.0994211	-3.3303	1.04e-07	4.15e-06	0.0123809	3.92958
ENSG00000198113	chr9:140172200-140177093	C9orf167	chromosome 9 open reading frame 167 [Source:HGNC Symbol;Acc:25981]	bonemarrow	placenta	OK	0.846992	7.74989	-3.19376	-3.51656	0.000437175	0.00933385	736.356	1314.65	158.059	8.3175	3.05615	1.07e-07	4.25e-06	15.6262	0.213393
ENSG00000125384	chr14:52781112-52795324	PTGER2	prostaglandin E receptor 2 (subtype EP2), 53kDa [Source:HGNC Symbol;Acc:9594]	bonemarrow	placenta	OK	0.863255	8.21884	-3.25108	-3.15404	0.00161028	0.0265149	433.822	63.7186	803.926	0.0792594	-3.65727	4.66e-10	2.94e-08	0.173327	3.38023
ENSG00000171873	chr20:4201328-4229721	ADRA1D	adrenergic, alpha-1D-, receptor [Source:HGNC Symbol;Acc:280]	bonemarrow	placenta	OK	0.310884	3.16427	-3.34742	-3.29989	0.000967228	0.0172748	163.014	26.2652	299.762	0.0876203	-3.51259	8.36e-07	2.75e-05	0.050217	0.368172
ENSG00000170775	chr7:124386050-124405681	GPR37	G protein-coupled receptor 37 (endothelin receptor type B-like) [Source:HGNC Symbol;Acc:4494]	bonemarrow	placenta	OK	0.648657	7.08991	-3.45024	-3.55565	0.000377044	0.00852623	476.448	56.4052	896.492	0.0629177	-3.99039	1.37e-11	1.1e-09	0.0222877	7.8559
ENSG00000178999	chr17:8108050-8113936	AURKB	aurora kinase B [Source:HGNC Symbol;Acc:11390]	bonemarrow	placenta	OK	0.996983	11.0113	-3.46527	-3.26943	0.00107765	0.0189398	275.918	40.7501	511.085	0.0797324	-3.64869	1.2e-08	5.85e-07	0.163343	7.50423
ENSG00000135111	chr12:115108058-115121969	TBX3	T-box 3 [Source:HGNC Symbol;Acc:11602]	bonemarrow	placenta	OK	3.05251	34.9379	-3.51672	-6.28083	3.37e-10	3.57e-08	4019.31	386.03	7652.58	0.0504445	-4.30916	4.79e-16	7.43e-14	0.0254449	0.364985
ENSG00000106538	chr7:150035407-150038763	RARRES2	retinoic acid receptor responder (tazarotene induced) 2 [Source:HGNC Symbol;Acc:9868]	bonemarrow	placenta	OK	53.3342	658.273	-3.62555	-6.30515	2.88e-10	3.26e-08	16442.8	1195.09	31690.6	0.0377112	-4.72886	1.22e-15	1.78e-13	0.0184169	20.0042
ENSG00000136160	chr13:78469615-78493903	EDNRB	endothelin receptor type B [Source:HGNC Symbol;Acc:3180]	bonemarrow	placenta	OK	0.473126	6.08371	-3.68466	-3.80956	0.000139216	0.00356487	552.954	59.233	1046.67	0.0565916	-4.14327	8.91e-13	8.77e-11	0.0890043	3.91786
ENSG00000120217	chr9:5450502-5470566	CD274	CD274 molecule [Source:HGNC Symbol;Acc:17635]	bonemarrow	placenta	OK	0.506352	7.03247	-3.79582	-3.97154	7.14e-05	0.00196929	458.038	51.0497	865.027	0.0590152	-4.08277	1.12e-11	9.25e-10	0.0317739	2.93724
ENSG00000178078	chr19:4324040-4338847	STAP2	signal transducing adaptor family member 2 [Source:HGNC Symbol;Acc:30430]	bonemarrow	placenta	OK	0.536922	7.48356	-3.80094	-3.51464	0.000440357	0.00933558	237.777	26.0699	449.484	0.0579996	-4.10781	2.84e-09	1.52e-07	0.0311606	8.00826
ENSG00000150594	chr10:112836789-112840658	ADRA2A	adrenergic, alpha-2A-, receptor [Source:HGNC Symbol;Acc:281]	bonemarrow	placenta	OK	0.223735	3.11926	-3.80134	-3.60508	0.000312053	0.00745412	235.821	25.9552	445.688	0.0582363	-4.10194	1.33e-09	7.76e-08	0.0440773	3.07767
ENSG00000254535	chr4:135121061-135122903	PABPC4L	poly(A) binding protein, cytoplasmic 4-like [Source:HGNC Symbol;Acc:31955]	bonemarrow	placenta	OK	0.344892	5.00262	-3.85847	-3.30703	0.000942904	0.0171034	79.0205	8.57114	149.47	0.0573436	-4.12422	1.11e-06	3.56e-05	0.0520617	9.21498
ENSG00000158164	chrX:101768603-101771712	TMSB15A	thymosin beta 15a [Source:HGNC Symbol;Acc:30744]	bonemarrow	placenta	OK	0.524472	7.64119	-3.86486	-3.59335	0.000326451	0.00768972	89.579	7.62665	171.531	0.0444621	-4.49128	2.14e-07	8.04e-06	0.00605204	3.53592
ENSG00000179242	chr20:59827558-60512307	CDH4	cadherin 4, type 1, R-cadherin (retinal) [Source:HGNC Symbol;Acc:1763]	bonemarrow	placenta	OK	0.255976	3.8646	-3.91624	-4.105	4.04e-05	0.00120302	237.086	25.2419	448.93	0.0562267	-4.1526	8.89e-10	5.34e-08	0.0183627	0.268444
ENSG00000141682	chr18:57567179-57571538	PMAIP1	phorbol-12-myristate-13-acetate-induced protein 1 [Source:HGNC Symbol;Acc:9108]	bonemarrow	placenta	OK	1.01033	20.9191	-4.37192	-3.26084	0.00111083	0.0194224	900.532	57.7401	1743.32	0.0331207	-4.91612	9.32e-18	1.75e-15	0.016927	3.62746
ENSG00000239405	chr3:128256862-128257474	TMED10P2	transmembrane emp24-like trafficking protein 10 (yeast) pseudogene 2 [Source:HGNC Symbol;Acc:38105]	bonemarrow	placenta	OK	0.181909	3.84966	-4.40344	-3.41289	0.000642791	0.0126764	34.7859	1.2957	68.2762	0.0189774	-5.71957	9.38e-08	3.81e-06	0.00445893	1.39737
ENSG00000166923	chr15:33010174-33026870	GREM1	gremlin 1 [Source:HGNC Symbol;Acc:2001]	bonemarrow	placenta	OK	13.3204	294.924	-4.46863	-6.46346	1.02e-10	1.39e-08	51238.1	2162.7	100314	0.0215594	-5.53554	3.57e-14	4.25e-12	0.0133867	3.881
ENSG00000137672	chr11:101322294-101743293	TRPC6	transient receptor potential cation channel, subfamily C, member 6 [Source:HGNC Symbol;Acc:12338]	bonemarrow	placenta	OK	0.319625	7.27239	-4.50798	-4.49005	7.12e-06	0.000259708	602.287	51.1115	1153.46	0.0443113	-4.49618	9.4e-15	1.23e-12	0.0465805	1.53851
ENSG00000236453	chr7:93652144-93695973	AC003092.1	[Type: lincRNA Havana]	bonemarrow	placenta	OK	0.147494	3.37084	-4.51438	-3.95777	7.57e-05	0.0020695	173.886	328.241	19.5315	16.8058	4.07088	1.36e-08	6.57e-07	3.65095	0.00622593
ENSG00000105767	chr19:44126521-44143991	CADM4	cell adhesion molecule 4 [Source:HGNC Symbol;Acc:30825]	bonemarrow	placenta	OK	0.506407	13.4564	-4.73185	-5.25438	1.49e-07	8.84e-06	705.616	34.2127	1377.02	0.0248454	-5.33088	7.79e-19	1.73e-16	0.00119529	1.32714
ENSG00000170396	chr2:185463092-185804219	ZNF804A	zinc finger protein 804A [Source:HGNC Symbol;Acc:21711]	bonemarrow	placenta	OK	0.100786	3.08929	-4.93791	-4.94704	7.54e-07	3.6e-05	286.508	14.4672	558.549	0.0259013	-5.27083	4.35e-14	5.12e-12	0.00164599	0.426474
ENSG00000183508	chr1:118148555-118170994	FAM46C	family with sequence similarity 46, member C [Source:HGNC Symbol;Acc:24712]	bonemarrow	placenta	OK	0.12662	4.86355	-5.26343	-5.24563	1.56e-07	9.11e-06	564.288	21.1553	1107.42	0.0191033	-5.71004	1.37e-19	3.25e-17	0.00224166	4.87905
ENSG00000162894	chr1:207077730-207096592	FAIM3	Fas apoptotic inhibitory molecule 3 [Source:HGNC Symbol;Acc:14315]	bonemarrow	placenta	OK	0.277378	10.7544	-5.27693	-3.78411	0.000154261	0.00390486	194.728	8.0681	381.388	0.0211546	-5.56289	9.37e-13	9.17e-11	0.000811153	3.89041
ENSG00000172137	chr16:71392615-71424341	CALB2	calbindin 2 [Source:HGNC Symbol;Acc:1435]	bonemarrow	placenta	OK	1.14254	47.2918	-5.37127	-4.50246	6.72e-06	0.000250382	1698.08	46.0812	3350.08	0.0137553	-6.18387	7.24e-26	3.66e-23	0.0103708	6.33177
ENSG00000102760	chr13:42031694-42045018	C13orf15	chromosome 13 open reading frame 15 [Source:HGNC Symbol;Acc:20369]	bonemarrow	placenta	OK	0.958287	40.7852	-5.41144	-3.49837	0.000468106	0.00968181	758.85	22.5884	1495.11	0.0151081	-6.04853	1.26e-22	4.23e-20	0.00134627	0.454451
ENSG00000166341	chr11:6642553-6677085	DCHS1	dachsous 1 (Drosophila) [Source:HGNC Symbol;Acc:13681]	bonemarrow	placenta	OK	0.0848505	3.94996	-5.54077	-4.22011	2.44e-05	0.000774089	611.75	21.4869	1202.01	0.0178758	-5.80585	1.46e-20	3.95e-18	0.000722147	20.5753
ENSG00000142149	chr21:33245627-33416946	HUNK	hormonally up-regulated Neu-associated kinase [Source:HGNC Symbol;Acc:13326]	bonemarrow	placenta	OK	0.0686308	4.10094	-5.90095	-5.9286	3.06e-09	2.73e-07	644.28	16.8554	1271.71	0.0132542	-6.23741	1.04e-22	3.51e-20	0.00258641	0.775158
ENSG00000120337	chr1:172745044-173033155	TNFSF18	tumor necrosis factor (ligand) superfamily, member 18 [Source:HGNC Symbol;Acc:11932]	bonemarrow	placenta	OK	0.195259	11.8716	-5.92598	-4.75804	1.95e-06	8.39e-05	545.358	12.6069	1078.11	0.0116936	-6.41814	1.87e-22	6.18e-20	0.00630633	10.1685
ENSG00000170044	chr3:101818087-102198685	ZPLD1	zona pellucida-like domain containing 1 [Source:HGNC Symbol;Acc:27022]	bonemarrow	placenta	OK	0.0456376	3.20705	-6.13488	-5.58302	2.36e-08	1.6e-06	220.664	4.90264	436.425	0.0112336	-6.47603	6.5e-16	9.72e-14	0.000506169	4.08784
ENSG00000139874	chr14:38677203-38682272	SSTR1	somatostatin receptor 1 [Source:HGNC Symbol;Acc:11330]	bonemarrow	placenta	OK	0.163721	11.7408	-6.16415	-5.38147	7.39e-08	4.66e-06	1188.34	17.5772	2359.1	0.00745078	-7.06839	5.29e-29	3.64e-26	0.00170154	7.43191
ENSG00000231924	chr19:43341161-43383871	PSG1	pregnancy specific beta-1-glycoprotein 1 [Source:HGNC Symbol;Acc:9514]	bonemarrow	placenta	OK	0.0718085	6.42396	-6.48316	-4.65587	3.23e-06	0.000128741	38.984	74.3909	3.57718	20.7959	4.37823	1.27e-06	4e-05	6.74638	0.0289807
ENSG00000088882	chr20:2774714-2781283	CPXM1	carboxypeptidase X (M14 family), member 1 [Source:HGNC Symbol;Acc:15771]	bonemarrow	placenta	OK	0.0344778	3.4671	-6.65192	-3.33625	0.000849167	0.0160021	132.467	2.06391	262.87	0.00785145	-6.99282	1.22e-13	1.35e-11	0.000274731	1.26013
ENSG00000100311	chr22:39619363-39640756	PDGFB	platelet-derived growth factor beta polypeptide [Source:HGNC Symbol;Acc:8800]	bonemarrow	placenta	OK	0.0762864	7.68606	-6.65467	-4.57255	4.82e-06	0.000185717	572.778	7.16725	1138.39	0.00629596	-7.31136	2.75e-26	1.55e-23	0.000668827	1.45714
ENSG00000165092	chr9:75515577-75695358	ALDH1A1	aldehyde dehydrogenase 1 family, member A1 [Source:HGNC Symbol;Acc:402]	bonemarrow	placenta	OK	0.774554	86.9458	-6.81061	-7.24447	4.34e-13	1.13e-10	6319.17	52.5536	12585.8	0.00417563	-7.90379	3.27e-36	5.24e-33	8.26e-05	0.241572
ENSG00000198523	chr6:118781934-119031238	PLN	phospholamban [Source:HGNC Symbol;Acc:9080]	bonemarrow	placenta	OK	0.0835837	9.85214	-6.88107	-5.5183	3.42e-08	2.28e-06	403.948	779.761	28.1338	27.7162	4.79266	3.39e-12	3e-10	28.5765	0.0111476
ENSG00000196557	chr16:1203240-1275254	CACNA1H	calcium channel, voltage-dependent, T type, alpha 1H subunit [Source:HGNC Symbol;Acc:1395]	bonemarrow	placenta	OK	0.0649149	8.00735	-6.94663	-6.66675	2.62e-11	4.22e-09	94.4637	180.128	8.799	20.4715	4.35554	3.88e-08	1.73e-06	8.46691	0.057702
ENSG00000117525	chr1:94994780-95007356	F3	coagulation factor III (thromboplastin, tissue factor) [Source:HGNC Symbol;Acc:3541]	bonemarrow	placenta	OK	0.308918	39.6088	-7.00245	-6.81395	9.5e-12	1.79e-09	2377.96	17.7832	4738.13	0.00375321	-8.05766	9.14e-37	2.03e-33	0.000315221	8.888
ENSG00000183770	chr3:138663065-138665982	FOXL2	forkhead box L2 [Source:HGNC Symbol;Acc:1092]	bonemarrow	placenta	OK	0.0881841	11.3824	-7.01207	-6.99853	2.59e-12	5.65e-10	900.108	5.07467	1795.14	0.00282689	-8.46657	1.72e-33	1.99e-30	0.00016622	9.79731
ENSG00000077274	chrX:110488330-110513751	CAPN6	calpain 6 [Source:HGNC Symbol;Acc:1483]	bonemarrow	placenta	OK	0.04931	6.95421	-7.13986	-6.28697	3.24e-10	3.54e-08	487.382	5.2073	969.556	0.00537081	-7.54064	1.59e-25	7.4e-23	0.000324585	4.96798
ENSG00000176907	chr8:40010988-40012821	C8orf4	chromosome 8 open reading frame 4 [Source:HGNC Symbol;Acc:1357]	bonemarrow	placenta	OK	0.0680146	9.63621	-7.14648	-6.36243	1.99e-10	2.32e-08	384.525	2.38172	766.667	0.00310658	-8.33046	1.19e-25	5.73e-23	0.000176889	0.374918
ENSG00000162654	chr1:89646830-89664615	GBP4	guanylate binding protein 4 [Source:HGNC Symbol;Acc:20480]	bonemarrow	placenta	OK	0.0665391	9.92157	-7.22022	-4.11714	3.84e-05	0.00115146	1033.41	9.58245	2057.24	0.00465792	-7.7461	1.51e-31	1.36e-28	0.000220133	3.14185
ENSG00000211772	chr7:142498724-142500432	TRBC2	T cell receptor beta constant 2 [Source:HGNC Symbol;Acc:12157]	bonemarrow	placenta	OK	0.313876	54.355	-7.43607	-6.45589	1.08e-10	1.4e-08	133.616	246.526	20.7064	11.9058	3.57359	1.28e-06	4.04e-05	8.28517	0.00472269
ENSG00000168243	chr1:235710986-235814054	GNG4	guanine nucleotide binding protein (G protein), gamma 4 [Source:HGNC Symbol;Acc:4407]	bonemarrow	placenta	OK	0.0185075	4.50421	-7.92702	-4.85308	1.22e-06	5.43e-05	156.122	0.362004	311.882	0.00116071	-9.75078	1.03e-18	2.24e-16	6.12e-05	1.73392
ENSG00000171246	chr17:78440632-78450404	NPTX1	neuronal pentraxin I [Source:HGNC Symbol;Acc:7952]	bonemarrow	placenta	OK	0.0366965	10.7611	-8.19597	-7.38882	1.48e-13	4.19e-11	1303.47	6.00418	2600.93	0.00230847	-8.75885	1.96e-37	5.13e-34	2.75e-05	22.9725
ENSG00000179546	chr1:23516992-23521222	HTR1D	5-hydroxytryptamine (serotonin) receptor 1D [Source:HGNC Symbol;Acc:5289]	bonemarrow	placenta	OK	0.0235887	8.34434	-8.46656	-3.57107	0.000355527	0.00820372	584.478	1.70191	1167.25	0.00145804	-9.42175	1.44e-32	1.48e-29	8.01e-06	10.4349
ENSG00000206262	chr3:138666075-138672293	C3orf72	chromosome 3 open reading frame 72 [Source:HGNC Symbol;Acc:34428]	bonemarrow	placenta	OK	0.0301883	11.7031	-8.59869	-6.92136	4.47e-12	8.93e-10	621.926	172.022	1071.83	0.160494	-2.63941	1e-06	3.23e-05	0.0778044	7.77137
ENSG00000171724	chr16:77822482-78014003	VAT1L	vesicle amine transport protein 1 homolog (T. californica)-like [Source:HGNC Symbol;Acc:29315]	bonemarrow	placenta	OK	0.0278428	19.0835	-9.42081	-8.10876	4.44e-16	3.01e-13	1918.16	1.9558	3834.37	0.000510071	-10.937	2.89e-53	8.34e-49	7.81e-06	3.01049
ENSG00000103449	chr16:51169885-51185181	SALL1	sal-like 1 (Drosophila) [Source:HGNC Symbol;Acc:10524]	bonemarrow	placenta	OK	0	4.14116	[-inf]	[-inf]	0.000922914	0.0170567	397.612	0.362004	794.862	0.00045543	-11.1005	8.59e-32	7.99e-29	1.36e-05	1.15222
ENSG00000142224	chr1:206972214-207016324	IL19	interleukin 19 [Source:HGNC Symbol;Acc:5990]	bonemarrow	placenta	OK	0	3.7408	[-inf]	[-inf]	0.0015842	0.0262127	64.3657	0	128.731	0	[-inf]	1.47e-12	1.37e-10	0	4.27694
ENSG00000157502	chrX:105412297-105452949	MUM1L1	melanoma associated antigen (mutated) 1-like 1 [Source:HGNC Symbol;Acc:26583]	bonemarrow	placenta	OK	0	2.7377	[-inf]	[-inf]	0.000390182	0.00876489	200.951	0	401.902	0	[-inf]	1.88e-22	6.18e-20	0	1.6185
ENSG00000165349	chrX:70145431-70150975	SLC7A3	solute carrier family 7 (cationic amino acid transporter, y+ system), member 3 [Source:HGNC Symbol;Acc:11061]	bonemarrow	placenta	OK	0	7.04157	[-inf]	[-inf]	0.000454627	0.00946449	299.718	1.39725	598.039	0.00233638	-8.74151	8.33e-24	3.29e-21	0.000154257	3.11061
ENSG00000182836	chr5:41307055-41510730	PLCXD3	phosphatidylinositol-specific phospholipase C, X domain containing 3 [Source:HGNC Symbol;Acc:31822]	bonemarrow	placenta	OK	0	3.46974	[-inf]	[-inf]	0.00125337	0.021364	545.952	0.622466	1091.28	0.0005704	-10.7757	2.07e-36	3.98e-33	2.33e-05	2.1236
