# Supplementary material for: Transcriptomic portrait of human Mesenchymal Stromal/Stem cells isolated from bone marrow and placenta
Source: BMC Genomics. 2014 Oct 19;15(1):910. doi: 10.1186/1471-2164-15-910 (PMC4287589; doi:10.1186/1471-2164-15-910)
Supplement: Supplementary file 14 — Additional file 14: Table S6: File including two worksheets with the functional enrichment analyses of the differential genes up-regulated in BM-MSC (125 genes) and up-regulated in PL-MSC (78 genes). (XLS 22 KB) [file 12864_2014_6787_MOESM14_ESM.xls]

## Sheet: 125 genes UP in BM-MSCs
DB (Annotation DataBase)	Functional_Term	Hits/Term	p-value	Hits/DB	Gns/Term	Gns/DB	Hits
	Microenvironment organization & signalling
GOTERM_CC_FAT	GO:0005576~extracellular region	44	8.49993e-13	91	2010	12782	GALNT1, PODNL1, ENPP1, PGF, FAM20A, C8ORF84, CRLF1, TGFB3, NMB, MMP28, JAG1, ESM1, NOV, VCAM1, CRISPLD1, HMOX1, SMOC1, FNDC1, SBSN, CCBE1, ACAN, SERPINA3, HTRA3, PTX3, CFD, OLFM2, SRGN, HHIPL1, RNASE1, HAPLN3, LYZ, CPXM2, ENDOD1, TNFSF9, COL5A3, PCOLCE2, INHBB, C1QB, BMPER, CST6, CXCL16, VMO1, CD14, NGF
SP_PIR_KEYWORDS	signal	52	4.88799e-12	116	3250	19235	PODNL1, PGF, PLXNA2, FAM20A, C8ORF84, TGFB3, JAG1, MMP28, NOV, SBSN, CCBE1, SERPINA3, HTRA3, CFD, C11ORF87, HHIPL1, CA12, LYZ, CPXM2, HLA-DQA1, PCOLCE2, LYPD6B, INHBB, C1QB, CST6, VMO1, NGF, HLA-DRB1, ENPP4, CRLF1, NMB, ESM1, VCAM1, CRISPLD1, SMOC1, FNDC1, ACAN, PTX3, OLFM2, SRGN, RNASE1, HAPLN3, FZD1, KIAA1644, ENDOD1, COL5A3, FUCA1, BMPER, CXCL16, ITGA7, TMEM119, CD14
UP_SEQ_FEATURE	glycosylation site:N-linked (GlcNAc...)	49	8.90292e-07	116	4129	19113	ADCY4, STEAP4, PODNL1, PLXNA2, PGF, FAM20A, C8ORF84, TGFB3, JAG1, MMP28, NOV, TSPAN11, CCBE1, SERPINA3, SLC43A2, C11ORF87, HHIPL1, CA12, CPXM2, COLEC12, HLA-DQA1, PCOLCE2, INHBB, CST6, NGF, GALNT1, HLA-DRB1, ENPP1, GALNT5, ENPP4, CRLF1, KCNMB1, VCAM1, SMOC1, FNDC1, ACAN, PTX3, OLFM2, KCNE4, RNASE1, FZD1, KIAA1644, COL5A3, FUCA1, GGT5, BMPER, CXCL16, ITGA7, CD14
GOTERM_BP_FAT	GO:0060341~regulation of cellular localization	6	0.0217837	88	248	13528	INHBB, KCNN4, HMOX1, TGFB3, SRGN, NGF
GOTERM_BP_FAT	GO:0043062~extracellular structure organization	8	8.43808e-05	88	163	13528	SMOC1, FOXF2, MYH11, ACAN, FOXC2, COL5A3, VMO1, SNTA1
GOTERM_BP_FAT	GO:0030199~collagen fibril organization	3	0.0148315	88	29	13528	ACAN, FOXC2, COL5A3
KEGG_PATHWAY	hsa04350:TGF-beta signaling pathway	4	0.0303197	41	87	5085	INHBB, SMAD6, TGFB3, ID4
	Tissue damage response
GOTERM_BP_FAT	GO:0006952~defense response	14	0.000143934	88	615	13528	LYZ, COLEC12, ANKRD1, CDO1, INHBB, C1QB, KCNN4, HMOX1, CXCL16, SERPINA3, CFD, PTX3, CD14, NGF
GOTERM_BP_FAT	GO:0006954~inflammatory response	9	0.00114526	88	325	13528	C1QB, HMOX1, SERPINA3, LYZ, CDO1, PTX3, CFD, CD14, NGF
GOTERM_BP_FAT	GO:0009611~response to wounding	11	0.00208657	88	530	13528	C1QB, HMOX1, SERPINA3, LYZ, TGFB3, CDO1, PTX3, CFD, GAP43, CD14, NGF
GOTERM_BP_FAT	GO:0009725~response to hormone stimulus	9	0.00245991	88	367	13528	C1QB, ADCY4, ENPP1, PGF, HMOX1, TGFB3, FOXC2, CDO1, NGF
	Cell growth regulation
GOTERM_MF_FAT	GO:0008083~growth factor activity	7	0.000776529	89	161	12983	NOV, INHBB, PGF, TGFB3, JAG1, ESM1, NGF
GOTERM_BP_FAT	GO:0040008~regulation of growth	8	0.0063349	88	341	13528	NOV, ENPP1, CXCL16, FOXC2, HTRA3, ESM1, GAP43, NGF
INTERPRO	IPR000867:Insulin-like growth factor-binding protein, IGFBP	3	0.00707137	107	20	16659	NOV, HTRA3, ESM1
	Bone biogenesis regulation
GOTERM_BP_FAT	GO:0030278~regulation of ossification	4	0.0138193	88	78	13528	ENPP1, TGFB3, FZD1, SRGN
GOTERM_BP_FAT	GO:0030500~regulation of bone mineralization	3	0.0158252	88	30	13528	ENPP1, TGFB3, SRGN
GOTERM_BP_FAT	GO:0070167~regulation of biomineral formation	3	0.0178955	88	32	13528	ENPP1, TGFB3, SRGN
	Blood vessel morphogenesis
GOTERM_BP_FAT	GO:0048514~blood vessel morphogenesis	7	0.00237167	88	211	13528	PGF, HMOX1, CCBE1, ITGA7, FOXC2, PRRX2, JAG1
GOTERM_BP_FAT	GO:0001525~angiogenesis	5	0.015196	88	148	13528	PGF, HMOX1, CCBE1, FOXC2, JAG1
	Processes of development
GOTERM_BP_FAT	GO:0001656~metanephros development	4	0.00281285	88	44	13528	PGF, SIX1, FOXC2, SIX2
GOTERM_BP_FAT	GO:0001822~kidney development	5	0.00338128	88	96	13528	PGF, ALDH1A3, SIX1, FOXC2, SIX2
GOTERM_BP_FAT	GO:0001655~urogenital system development	5	0.0054909	88	110	13528	PGF, ALDH1A3, SIX1, FOXC2, SIX2
GOTERM_BP_FAT	GO:0060429~epithelium development	6	0.0154679	88	227	13528	PGF, ALDH1A3, SIX1, FZD1, CSTA, JAG1
GOTERM_BP_FAT	GO:0001657~ureteric bud development	3	0.0212027	88	35	13528	PGF, SIX1, FOXC2
GOTERM_BP_FAT	GO:0007423~sensory organ development	9	0.000110435	88	229	13528	MAF, IRX5, ALDH1A3, SIX1, TGFB3, FOXC2, SIX2, PRRX2, JAG1
GOTERM_BP_FAT	GO:0048705~skeletal system morphogenesis	6	0.000766031	88	112	13528	SIX1, ACAN, TGFB3, FOXC2, SIX2, PRRX2
GOTERM_BP_FAT	GO:0031328~positive regulation of cellular biosynthetic process	11	0.0123207	88	685	13528	MAF, EBF3, HMOX1, FOXF2, SIX1, TGFB3, FOXC2, SIX2, PTX3, AHR, ZNF423
GOTERM_BP_FAT	GO:0010628~positive regulation of gene expression	9	0.033088	88	581	13528	MAF, EBF3, FOXF2, SIX1, TGFB3, FOXC2, SIX2, AHR, ZNF423
GOTERM_BP_FAT	GO:0008544~epidermis development	5	0.0308022	88	184	13528	CST6, KRT16, CSTA, JAG1, COL5A3
GOTERM_BP_FAT	GO:0007398~ectoderm development	5	0.039334	88	199	13528	CST6, KRT16, CSTA, JAG1, COL5A3
GOTERM_BP_FAT	GO:0007517~muscle organ development	5	0.0470415	88	211	13528	SIX1, ITGA7, MYH11, FOXC2, SNTA1

## Sheet: 78 genes UP in PL-MSCs
DB (Annotation DataBase)	Functional_Term	Hits/Term	p-value	Hits/DB	Gns/Term	Gns/DB	Hits
	Antiapoptotic signaling and cell death control.
GOTERM_BP_FAT	GO:0042981~regulation of apoptosis	11	0.00175719	58	804	13528	CDK1, EDNRB, FOXL2, TBX3, F3, IL19, FAIM3, PMAIP1, TNFSF18, TOP2A, TWIST2
GOTERM_BP_FAT	GO:0043067~regulation of programmed cell death	11	0.00189129	58	812	13528	CDK1, EDNRB, FOXL2, TBX3, F3, IL19, FAIM3, PMAIP1, TNFSF18, TOP2A, TWIST2
GOTERM_BP_FAT	GO:0010941~regulation of cell death	11	0.00194368	58	815	13528	CDK1, EDNRB, FOXL2, TBX3, F3, IL19, FAIM3, PMAIP1, TNFSF18, TOP2A, TWIST2
GOTERM_BP_FAT	GO:0006916~anti-apoptosis	6	0.00171772	58	206	13528	CDK1, TBX3, F3, FAIM3, TNFSF18, TWIST2
GOTERM_BP_FAT	GO:0043066~negative regulation of apoptosis	7	0.0036293	58	354	13528	CDK1, EDNRB, TBX3, F3, FAIM3, TNFSF18, TWIST2
GOTERM_BP_FAT	GO:0043069~negative regulation of programmed cell death	7	0.00388715	58	359	13528	CDK1, EDNRB, TBX3, F3, FAIM3, TNFSF18, TWIST2
GOTERM_BP_FAT	GO:0060548~negative regulation of cell death	7	0.00394031	58	360	13528	CDK1, EDNRB, TBX3, F3, FAIM3, TNFSF18, TWIST2
GOTERM_BP_FAT	GO:0006915~apoptosis	7	0.0403023	58	602	13528	FOXL2, F3, IL19, C8ORF4, PMAIP1, GREM1, TOP2A
GOTERM_BP_FAT	GO:0012501~programmed cell death	7	0.042823	58	611	13528	FOXL2, F3, IL19, C8ORF4, PMAIP1, GREM1, TOP2A
	Development processes
GOTERM_BP_FAT	GO:0030326~embryonic limb morphogenesis	3	0.0519564	58	87	13528	TBX3, FBN2, GREM1
GOTERM_BP_FAT	GO:0035113~embryonic appendage morphogenesis	3	0.0519564	58	87	13528	TBX3, FBN2, GREM1
	Cell cycle
SP_PIR_KEYWORDS	mitosis	4	0.0324288	74	183	19235	FAM83D, CDK1, AURKB, PTTG1
GOTERM_BP_FAT	GO:0007067~mitosis	4	0.0654781	58	220	13528	FAM83D, CDK1, AURKB, PTTG1
GOTERM_BP_FAT	GO:0000280~nuclear division	4	0.0654781	58	220	13528	FAM83D, CDK1, AURKB, PTTG1
